# Supplementary material for: Novel Brown Coat Color (Cocoa) in French Bulldogs Results from a Nonsense Variant in HPS3
Source: Genes (Basel). 2020 Jun 9;11(6):636. doi: 10.3390/genes11060636 (PMC7349258; doi:10.3390/genes11060636)
Supplement: Supplementary file 1 [file genes-11-00636-s001.zip]

Archive with 3 entries (3 files):
- Table_S1_samples.xlsx
- Table_S2_public_genomes.xlsx
- Table_S3_private_variants.xlsx
