# Supplementary material for: Novel Brown Coat Color (Cocoa) in French Bulldogs Results from a Nonsense Variant in HPS3
Source: Genes (Basel). 2020 Jun 9;11(6):636. doi: 10.3390/genes11060636 (PMC7349258; doi:10.3390/genes11060636)
Supplement: Supplementary file 1 [file genes-11-00636-s001.zip › Table_S1_samples.xlsx]

## Sheet: Table S1
Table S1. Coat color phenotypes and genotypes for all 373 dogs in the study. Dogs with any kind of brown base coat color (chocolate or cocoa) were classified as "brown/cocoa". One dog with discordant genotype-phenotype correlation is highlighted in grey.
Lab ID	Coat Color	HPS3:c.2420G>A (p.Trp807*)	TYRP1:c.121T>A (p.Cys41Ser) (bc)	TYRP1:c.991C>T (p.Gln331*) (bs)	TYRP1:c.1033_1035del (p.Pro345del) (bd)
FB010	black/brindle	G/G	T/T	C/C	wt/wt
FB011	black/brindle	G/G	T/T	C/C	wt/wt
FB012	black/brindle	G/G	T/T	C/C	wt/wt
FB013	blue	G/G	T/T	C/C	wt/wt
FB014	cream	G/G	T/T	C/C	wt/wt
FB015	cream	G/A	T/T	C/C	wt/wt
FB016	blue	G/G	T/T	C/C	wt/wt
FB017	black/brindle	G/A	T/T	C/C	wt/wt
FB018	black/brindle	G/G	T/T	C/C	wt/wt
FB019	black/brindle	G/G	T/T	C/C	wt/wt
FB021	unknown	G/G	T/T	C/C	wt/wt
FB022	black/brindle	G/A	T/T	C/C	wt/wt
FB023	black/brindle	G/G	T/T	C/C	wt/wt
FB024	black/brindle	G/A	T/T	C/C	wt/wt
FB025	fawn	G/G	T/T	C/C	wt/wt
FB026	black/brindle	G/G	T/T	C/C	wt/wt
FB027	black/brindle	G/G	T/T	C/C	wt/wt
FB028	black/brindle	G/G	T/T	C/C	wt/wt
FB030	black/brindle	G/G	T/T	C/C	wt/wt
FB031	black	G/G	T/T	C/C	wt/wt
FB032	unknown	G/G	T/T	C/C	wt/wt
FB033	black/brindle	G/G	T/T	C/C	wt/wt
FB034	unknown	G/G	T/T	C/C	wt/wt
FB035	fawn	G/G	T/T	C/C	wt/wt
FB036	black	G/G	T/T	C/C	wt/wt
FB037	fawn	G/G	T/T	C/C	wt/wt
FB038	black	G/A	T/T	C/C	wt/wt
FB039	black/brindle	G/G	T/T	C/C	wt/wt
FB040	unknown	G/G	T/T	C/C	wt/wt
FB041	unknown	G/G	T/T	C/C	wt/wt
FB042	unknown	G/G	T/T	C/C	wt/wt
FB043	unknown	G/G	T/T	C/C	wt/wt
FB044	black/brindle	G/G	T/T	C/C	wt/wt
FB045	fawn	G/G	T/T	C/C	wt/wt
FB046	fawn	G/G	T/T	C/C	wt/wt
FB047	fawn	G/G	T/T	C/C	wt/wt
FB048	black/brindle	G/G	T/T	C/C	wt/wt
FB049	black/brindle	G/G	T/T	C/C	wt/wt
FB050	black/brindle	G/G	T/T	C/C	wt/wt
FB051	fawn	G/G	T/T	C/C	wt/wt
FB052	black/brindle	G/G	T/T	C/C	wt/wt
FB053	black	G/G	T/T	C/C	wt/wt
FB054	fawn	G/G	T/T	C/C	wt/wt
FB055	black/brindle	G/G	T/T	C/C	wt/wt
FB056	black/brindle	G/G	T/T	C/C	wt/wt
FB057	black/brindle	G/G	T/T	C/C	wt/wt
FB058	black/brindle	G/G	T/T	C/C	wt/wt
FB059	black	G/G	T/T	C/C	wt/wt
FB060	black/brindle	G/G	T/T	C/C	wt/wt
FB061	blue	G/G	T/T	C/C	wt/wt
FB062	fawn	G/G	T/T	C/C	wt/wt
FB063	fawn	G/G	T/T	C/C	wt/wt
FB064	unknown	G/G	T/T	C/C	wt/wt
FB065	brown/cocoa/brindle	A/A	T/T	C/C	wt/wt
FB066	unknown	G/G	T/T	C/C	wt/wt
FB068	unknown	G/G	T/T	C/C	wt/wt
FB070	black/brindle	G/G	T/T	C/C	wt/wt
FB071	unknown	G/A	T/T	C/C	wt/wt
FB072	unknown	G/G	T/T	C/C	wt/wt
FB073	unknown	G/G	T/T	C/C	wt/wt
FB074	black/brindle	G/G	T/T	C/C	wt/wt
FB075	black/brindle	G/G	T/T	C/C	wt/wt
FB076	black/brindle	G/G	T/T	C/C	wt/wt
FB077	black/brindle	G/G	T/T	C/C	wt/wt
FB078	unknown	G/A	T/T	C/C	wt/wt
FB079	black/brindle	G/G	T/T	C/C	wt/wt
FB080	unknown	G/G	T/T	C/C	wt/wt
FB081	brown/cocoa	A/A	T/T	C/C	wt/wt
FB082	unknown	G/A	T/T	C/C	wt/wt
FB083	unknown	G/G	T/T	C/C	wt/wt
FB084	unknown	G/G	T/T	C/C	wt/wt
FB085	unknown	G/G	T/T	C/C	wt/wt
FB086	black/brindle	G/G	T/T	C/C	wt/wt
FB087	unknown	G/A	T/T	C/C	wt/wt
FB088	black/brindle	G/G	T/T	C/C	wt/wt
FB089	unknown	G/G	T/T	C/C	wt/wt
FB090	unknown	G/A	T/T	C/C	wt/wt
FB091	blue	G/G	T/T	C/C	wt/wt
FB092	unknown	G/G	T/T	C/C	wt/wt
FB093	unknown	G/G	T/T	C/C	wt/wt
FB094	unknown	G/G	T/T	C/C	wt/wt
FB095	unknown	G/G	T/T	C/C	wt/wt
FB096	unknown	G/G	T/T	C/C	wt/wt
FB097	unknown	G/G	T/T	C/C	wt/wt
FB098	black/brindle	G/G	T/T	C/C	wt/wt
FB099	brown/cocoa	A/A	T/T	C/C	wt/wt
FB100	fawn	G/A	T/T	C/C	wt/wt
FB101	black/brindle	G/G	T/T	C/C	wt/wt
FB102	black/brindle	G/G	T/T	C/C	wt/wt
FB103	black/brindle	G/G	T/T	C/C	wt/wt
FB104	fawn	G/A	T/T	C/C	wt/wt
FB105	black/brindle	G/G	T/T	C/C	wt/wt
FB106	fawn	G/G	T/T	C/C	wt/wt
FB107	black/brindle	G/G	T/T	C/C	wt/wt
FB108	black/brindle	G/A	T/T	C/C	wt/wt
FB109	black/brindle	G/G	T/T	C/C	wt/wt
FB110	black/brindle	G/G	T/T	C/C	wt/wt
FB111	black/brindle	G/G	T/T	C/C	wt/wt
FB112	black/brindle	G/G	T/T	C/C	wt/wt
FB113	fawn	G/G	T/T	C/C	wt/wt
FB115	black/brindle	G/G	T/T	C/C	wt/wt
FB116	fawn	G/G	T/T	C/C	wt/wt
FB117	black/brindle	G/G	T/T	C/C	wt/wt
FB118	black/brindle	G/G	T/T	C/C	wt/wt
FB119	fawn	G/G	T/T	C/C	wt/wt
FB501	brown/cocoa	A/A	T/T	C/C	wt/wt
FB502	cream	G/G	T/T	C/C	wt/wt
FB503	blue/brindle	G/G	T/T	C/C	wt/wt
FB504	black/brindle	G/G	T/T	C/C	wt/wt
FB505	black/brindle	G/G	T/T	C/C	wt/wt
FB506	black/brindle	G/G	T/T	C/C	wt/wt
FB507	brown/cocoa	A/A	T/T	C/C	wt/wt
FB508	fawn	G/G	T/T	C/C	wt/wt
FB509	fawn	G/A	T/T	C/C	wt/wt
FB510	brown/cocoa/brindle	A/A	T/T	C/C	wt/wt
FB511	black/brindle	G/G	T/T	C/C	wt/wt
FB512	blue	G/G	T/T	C/C	wt/wt
FB513	black/brindle	G/G	T/T	C/C	wt/wt
FB514	unknown	A/A	T/T	C/C	wt/wt
FB515	brown/cocoa	A/A	T/T	C/C	wt/wt
FB516	brown/cocoa	A/A	T/T	C/C	wt/wt
FB517	brown/cocoa	A/A	T/T	C/C	wt/wt
FB518	unknown	A/A	T/T	C/C	wt/wt
FB519	lilac	A/A	T/T	C/C	wt/wt
FB520	black	G/A	T/T	C/C	wt/wt
FB521	unknown	A/A	T/T	C/C	wt/wt
FB522	unknown	G/G	T/T	C/C	wt/wt
FB523	blue	G/A	T/T	C/C	wt/wt
FB524	lilac	A/A	T/T	C/C	wt/wt
FB525	lilac	A/A	T/T	C/C	wt/wt
FB526	black	G/A	T/T	C/C	wt/wt
FB527	blue	G/G	T/T	C/C	wt/wt
FB528	unknown	A/A	T/T	C/C	wt/wt
FB529	fawn	G/A	T/T	C/C	wt/wt
FB530	cream	G/G	T/T	C/C	wt/wt
FB531	blue	G/G	T/T	C/C	wt/wt
FB532	brown/cocoa	G/G	T/T	C/C	wt/wt
FB533	fawn	G/A	T/T	C/C	wt/wt
FB534	unknown	A/A	T/T	C/C	wt/wt
FB535	fawn	G/A	T/T	C/C	wt/wt
FB536	fawn	G/G	T/T	C/C	wt/wt
FB537	blue	G/A	T/T	C/T	wt/wt
FB538	blue	G/A	T/T	C/T	wt/wt
FB539	cream	A/A	T/T	C/C	wt/wt
FB540	blue	G/A	T/T	C/C	wt/wt
FB541	fawn	G/G	T/T	C/C	wt/wt
FB542	black	G/G	T/T	C/C	wt/wt
FB543	cream	G/A	T/T	C/C	wt/wt
FB544	cream	G/A	T/T	C/C	wt/wt
FB545	blue	G/G	T/T	C/C	wt/wt
FB546	fawn	G/G	T/T	C/C	wt/wt
FB547	blue/brindle	G/G	T/T	C/C	wt/wt
FB548	cream	G/A	T/T	C/C	wt/wt
FB549	black	G/A	T/T	C/C	wt/wt
FB550	cream	G/G	T/T	C/C	wt/wt
FB551	blue	G/A	T/T	C/C	wt/wt
FB552	blue	G/A	T/T	C/C	wt/wt
FB553	lilac	A/A	T/T	C/C	wt/wt
FB554	blue	G/A	T/T	C/C	wt/wt
FB555	unknown	G/G	T/T	C/C	wt/wt
FB556	lilac	A/A	T/T	C/C	wt/wt
FB557	fawn	A/A	T/T	C/C	wt/wt
FB558	brown/cocoa/brindle	A/A	T/T	C/C	wt/wt
FB559	fawn	G/G	T/T	C/C	wt/wt
FB560	brown/cocoa/brindle	A/A	T/T	C/C	wt/wt
FB561	blue	G/A	T/T	C/C	wt/wt
FB562	blue	G/A	T/T	C/C	wt/wt
FB563	lilac	A/A	T/T	C/C	wt/wt
FB564	lilac	A/A	T/T	C/T	wt/wt
FB565	lilac	A/A	T/T	C/C	wt/wt
FB566	blue	G/A	T/T	C/C	wt/wt
FB567	lilac	A/A	T/T	C/C	wt/wt
FB568	black/brindle	G/A	T/T	C/C	wt/wt
FB569	black	G/A	T/T	C/T	wt/wt
FB570	black	G/A	T/T	C/C	wt/wt
FB571	black	G/A	T/T	C/C	wt/wt
FB572	black	G/A	T/T	C/C	wt/wt
FB573	black	G/A	T/T	C/C	wt/wt
FB574	blue	G/A	T/T	C/C	wt/wt
FB575	fawn	G/A	T/T	C/C	wt/wt
FB576	black	G/G	T/T	C/C	wt/wt
FB577	cream	G/A	T/T	C/C	wt/wt
FB578	blue	G/A	T/T	C/T	wt/wt
FB579	brown/cocoa	A/A	T/T	C/C	wt/wt
FB580	brown/cocoa	A/A	T/T	C/C	wt/wt
FB581	unknown	G/A	T/T	C/C	wt/wt
FB582	blue	G/A	T/T	C/C	wt/wt
FB583	blue	G/A	T/T	C/C	wt/wt
FB584	black	G/G	T/T	C/C	wt/wt
FB585	unknown	G/G	T/T	C/C	wt/wt
FB586	blue	G/A	T/T	C/C	wt/wt
FB587	black	G/A	T/T	C/C	wt/wt
FB588	fawn	G/G	T/T	C/C	wt/wt
FB589	blue	G/A	T/T	C/C	wt/wt
FB590	black	G/A	T/T	C/C	wt/wt
FB591	black	G/G	T/T	C/C	wt/wt
FB592	lilac	A/A	T/T	C/T	wt/wt
FB593	cream	A/A	T/T	C/C	wt/wt
FB594	unknown	G/A	T/T	C/C	wt/wt
FB595	lilac	A/A	T/T	C/C	wt/wt
FB596	black	G/G	T/T	C/C	wt/wt
FB597	cream	A/A	T/T	C/C	wt/wt
FB598	lilac	A/A	T/T	C/C	wt/wt
FB599	unknown	A/A	T/T	C/T	wt/wt
FB600	brown/cocoa	A/A	T/T	C/C	wt/wt
FB601	brown/cocoa	A/A	T/T	C/C	wt/wt
FB602	brown/cocoa/brindle	A/A	T/T	C/C	wt/wt
FB603	brown/cocoa	A/A	T/T	C/C	wt/wt
FB604	brown/cocoa	A/A	T/T	C/C	wt/wt
FB605	brown/cocoa	A/A	T/T	C/C	wt/wt
FB606	brown/cocoa	A/A	T/T	C/C	wt/wt
FB607	brown/cocoa	A/A	T/T	C/C	wt/wt
FB608	brown/cocoa	A/A	T/T	C/C	wt/wt
FB609	brown/cocoa	A/A	T/T	C/C	wt/wt
FB701	brown/cocoa	A/A	T/T	C/C	wt/wt
FB702	fawn	G/G	T/T	C/C	wt/wt
FB703	brown/cocoa	A/A	T/T	C/C	wt/wt
FB704	unknown	A/A	T/T	C/C	wt/wt
FB705	white	G/G	T/T	C/C	wt/wt
FB706	brown/cocoa	A/A	T/T	C/C	wt/wt
FB707	brown/cocoa	A/A	T/T	C/C	wt/wt
FB708	brown/cocoa	A/A	T/T	C/C	wt/wt
FB709	unknown	G/G	T/T	C/C	wt/wt
FB710	unknown	G/G	T/T	C/C	wt/wt
FB711	unknown	G/G	T/T	C/C	wt/wt
FB712	unknown	G/G	T/T	C/C	wt/wt
FB713	black/brindle	G/G	T/T	C/C	wt/wt
FB714	unknown	G/A	T/T	C/C	wt/wt
FB715	unknown	G/G	T/T	C/C	wt/wt
FB716	black	G/A	T/T	C/C	wt/wt
FB717	black	G/A	T/T	C/C	wt/wt
FB718	black/brindle	G/A	T/T	C/C	wt/wt
FB719	black/brindle	G/A	T/T	C/C	wt/wt
FB720	brown/cocoa/brindle	A/A	T/T	C/C	wt/wt
FB721	unknown	G/A	T/T	C/C	wt/wt
FB722	unknown	G/A	T/T	C/C	wt/wt
FB723	black/brindle	G/A	T/T	C/C	wt/wt
FB724	black/brindle	G/A	T/T	C/C	wt/wt
FB725	unknown	G/G	T/T	C/C	wt/wt
FB726	fawn	G/G	T/T	C/C	wt/wt
FB727	blue	G/G	T/T	C/C	wt/wt
FB728	fawn	G/A	T/T	C/C	wt/wt
FB729	fawn	G/A	T/T	C/C	wt/wt
FB730	brown/cocoa	A/A	T/T	C/C	wt/wt
FB731	black/brindle	G/A	T/T	C/C	wt/wt
FB732	black/brindle	G/A	T/T	C/C	wt/wt
FB733	brown/cocoa	A/A	T/T	C/C	wt/wt
FB734	brown/cocoa/brindle	A/A	T/T	C/C	wt/wt
FB735	unknown	G/G	T/T	C/C	wt/wt
FB736	unknown	G/G	T/T	C/C	wt/wt
FB737	black/brindle	G/A	T/T	C/C	wt/wt
FB738	brown/cocoa/brindle	A/A	T/T	C/C	wt/wt
FB739	brown/cocoa	A/A	T/T	C/C	wt/wt
FB740	black	G/A	T/T	C/C	wt/wt
FB741	lilac	G/G	T/T	T/T	wt/wt
FB742	lilac	G/G	T/T	T/T	wt/wt
FB743	unknown	G/G	T/T	T/T	wt/wt
FB744	unknown	G/G	A/A	C/C	del/del
FB745	lilac	G/G	T/T	T/T	wt/wt
FB746	lilac	G/G	T/T	T/T	wt/wt
FB747	lilac	G/G	T/T	T/T	wt/wt
FB748	brown/cocoa	G/A	A/A	C/C	del/del
FB749	unknown	G/A	A/A	C/C	del/del
FB750	lilac	G/G	T/T	T/T	wt/wt
FB751	lilac	G/G	T/T	T/T	wt/wt
FB752	unknown	G/G	T/T	T/T	wt/wt
FB753	unknown	G/G	T/T	T/T	wt/wt
FB754	unknown	G/G	T/T	T/T	wt/wt
FB755	unknown	G/G	T/T	T/T	wt/wt
FB756	lilac	G/G	T/T	T/T	wt/wt
FB757	lilac	G/G	T/T	T/T	wt/wt
FB758	lilac	G/G	T/T	T/T	wt/wt
FB759	lilac	G/G	T/T	T/T	wt/wt
FB760	lilac	G/G	T/T	T/T	wt/wt
FB761	lilac	G/G	T/T	T/T	wt/wt
FB762	lilac	G/G	T/T	T/T	wt/wt
FB763	lilac	G/G	T/T	T/T	wt/wt
FB764	lilac	G/G	T/T	T/T	wt/wt
FB765	lilac	G/G	T/T	T/T	wt/wt
FB766	lilac	G/G	T/T	T/T	wt/wt
FB767	lilac	G/G	T/T	T/T	wt/wt
FB768	lilac	G/G	T/T	T/T	wt/wt
FB769	lilac	G/G	T/T	T/T	wt/wt
FB770	lilac	G/G	T/T	T/T	wt/wt
FB771	lilac	G/G	T/T	T/T	wt/wt
FB772	lilac	G/G	T/T	T/T	wt/wt
FB773	lilac	G/G	T/T	T/T	wt/wt
FB774	lilac	G/G	T/T	T/T	wt/wt
FB775	lilac	G/G	T/T	T/T	wt/wt
FB776	lilac	G/G	T/T	T/T	wt/wt
FB777	lilac	G/G	T/T	T/T	wt/wt
FB778	unknown	G/G	A/A	C/C	del/del
FB779	unknown	G/G	A/A	C/C	del/del
FB780	lilac	G/G	T/T	T/T	wt/wt
FB781	lilac	G/G	T/T	T/T	wt/wt
FB782	unknown	G/G	A/A	C/C	wt/del
FB783	fawn	A/A	A/A	C/C	wt/del
FB784	lilac	G/G	T/T	T/T	wt/wt
FB785	lilac	G/G	T/T	T/T	wt/wt
FB786	lilac	G/G	T/T	T/T	wt/wt
FB787	lilac	G/G	T/T	T/T	wt/wt
FB788	unknown	G/G	T/T	T/T	wt/wt
FB789	unknown	G/G	T/T	T/T	wt/wt
FB790	unknown	G/A	T/T	T/T	wt/wt
FB791	unknown	G/A	T/T	T/T	wt/wt
FB792	unknown	G/A	T/T	T/T	wt/wt
FB793	unknown	G/A	T/T	T/T	wt/wt
FB794	unknown	G/A	T/T	T/T	wt/wt
FB795	unknown	G/G	T/T	T/T	wt/wt
FB796	unknown	G/A	T/T	T/T	wt/wt
FB797	unknown	G/G	T/T	T/T	wt/wt
FB798	unknown	G/G	T/T	T/T	wt/wt
FB799	lilac	G/G	T/T	T/T	wt/wt
FB800	lilac	G/G	T/T	T/T	wt/wt
FB801	unknown	G/A	T/T	T/T	wt/wt
FB802	lilac	G/A	T/T	T/T	wt/wt
FB803	lilac	G/G	T/T	T/T	wt/wt
FB804	lilac	G/G	T/T	T/T	wt/wt
FB805	lilac	G/G	T/T	T/T	wt/wt
FB806	lilac	G/G	T/T	T/T	wt/wt
FB807	lilac	A/A	T/T	T/T	wt/wt
FB808	unknown	G/A	A/A	C/C	del/del
FB809	unknown	G/G	A/A	C/C	wt/wt
FB810	fawn	G/G	T/T	T/T	wt/wt
FB811	lilac	G/G	T/T	T/T	wt/wt
FB812	lilac	G/G	T/T	T/T	wt/wt
FB813	lilac	G/A	T/T	T/T	wt/wt
FB814	lilac	G/G	T/T	T/T	wt/wt
FB815	lilac	G/A	T/T	T/T	wt/wt
FB816	unknown	G/G	T/T	T/T	wt/wt
FB817	lilac	G/G	T/T	T/T	wt/wt
FB818	lilac	G/G	T/T	T/T	wt/wt
FB819	unknown	G/G	T/T	T/T	wt/wt
FB820	unknown	G/G	T/T	T/T	wt/wt
FB821	unknown	G/G	T/T	T/T	wt/wt
FB822	lilac	G/G	T/T	T/T	wt/wt
FB823	lilac	G/G	T/T	T/T	wt/wt
FB824	lilac	G/G	T/T	T/T	wt/wt
FB825	unknown	G/G	T/T	T/T	wt/wt
FB826	unknown	G/G	T/T	T/T	wt/wt
FB827	lilac	G/G	T/T	T/T	wt/wt
FB828	lilac	G/G	T/T	T/T	wt/wt
FB829	lilac	G/G	T/T	T/T	wt/wt
FB830	lilac	G/G	T/T	T/T	wt/wt
FB831	brown/cocoa	G/G	T/T	T/T	wt/wt
FB832	lilac	G/G	T/T	T/T	wt/wt
FB833	lilac	G/G	T/T	T/T	wt/wt
FB834	lilac	G/G	T/T	T/T	wt/wt
FB835	lilac	G/G	T/T	T/T	wt/wt
FB836	lilac	G/G	T/T	T/T	wt/wt
FB837	lilac	G/G	T/T	T/T	wt/wt
FB838	lilac	G/G	T/T	T/T	wt/wt
FB839	brown/cocoa	G/G	T/T	T/T	wt/wt
FB840	lilac	G/G	T/T	T/T	wt/wt
FB841	brown/cocoa	G/G	T/T	T/T	wt/wt
FB842	unknown	G/G	T/T	T/T	wt/wt
FB843	lilac	G/G	T/T	T/T	wt/wt
FB844	lilac	G/G	T/T	T/T	wt/wt
FB845	lilac	G/G	T/T	T/T	wt/wt
FB846	lilac	G/G	T/T	T/T	wt/wt
FB847	lilac	G/G	T/T	T/T	wt/wt
FB848	lilac	G/G	T/T	T/T	wt/wt
FB849	lilac	G/G	T/T	T/T	wt/wt
FB850	lilac	G/G	T/T	T/T	wt/wt
FB851	cream	G/G	T/T	T/T	wt/wt
FB852	lilac	G/G	T/T	T/T	wt/wt
FB853	unknown	G/G	A/A	C/C	wt/del
FB854	lilac	G/G	T/T	T/T	wt/wt
FB855	lilac	G/G	T/T	T/T	wt/wt
FB856	lilac	G/G	T/T	T/T	wt/wt
FB857	unknown	G/G	T/T	T/T	wt/wt
FB858	lilac	G/G	T/T	T/T	wt/wt
FB859	brown/cocoa	G/G	T/T	T/T	wt/wt
