# Supplementary material for: Novel Brown Coat Color (Cocoa) in French Bulldogs Results from a Nonsense Variant in HPS3
Source: Genes (Basel). 2020 Jun 9;11(6):636. doi: 10.3390/genes11060636 (PMC7349258; doi:10.3390/genes11060636)
Supplement: Supplementary file 1 [file genes-11-00636-s001.zip › Table_S3_private_variants.xlsx]

## Sheet: private homozygous variants
Table S3. Private variants in the sequenced French Bulldog with brown/cocoa coat color. Private variants in the affected dog were obtained by filtering all variants that were present at least once in 655 control genomes. This resulted in 694 homozygous and 5483 heterozygous private variants for the affected dog. Please note that variants are listed multiple times, if they have predicted effects o…
#CHROM	POS	REF	ALT	FILTER	EFFECT	IMPACT	GENE	GENEID	FEATURE	FEATUREID	BIOTYPE	RANK	HGVS_C	HGVS_P
10	1622341	G	GGGCGGGGGGGGT	PASS	downstream_gene_variant	MODIFIER	MBD6	481127	transcript	XM_005625543.3	protein_coding	-1	c.*2691_*2692insGGCGGGGGGGGT
10	1622341	G	GGGCGGGGGGGGT	PASS	downstream_gene_variant	MODIFIER	MBD6	481127	transcript	XM_854614.5	protein_coding	-1	c.*2691_*2692insGGCGGGGGGGGT
10	1622341	G	GGGCGGGGGGGGT	PASS	downstream_gene_variant	MODIFIER	MBD6	481127	transcript	XR_002630389.1	pseudogene	-1	n.*1795_*1796insGGCGGGGGGGGT
10	1622341	G	GGGCGGGGGGGGT	PASS	downstream_gene_variant	MODIFIER	MBD6	481127	transcript	XR_002630390.1	pseudogene	-1	n.*1795_*1796insGGCGGGGGGGGT
10	1622341	G	GGGCGGGGGGGGT	PASS	downstream_gene_variant	MODIFIER	MBD6	481127	transcript	XR_002630391.1	pseudogene	-1	n.*1795_*1796insGGCGGGGGGGGT
10	1622341	G	GGGCGGGGGGGGT	PASS	downstream_gene_variant	MODIFIER	MBD6	481127	transcript	XR_002630392.1	pseudogene	-1	n.*1795_*1796insGGCGGGGGGGGT
10	1622341	G	GGGCGGGGGGGGT	PASS	downstream_gene_variant	MODIFIER	MBD6	481127	transcript	XM_005625544.3	protein_coding	-1	c.*2691_*2692insGGCGGGGGGGGT
10	1622341	G	GGGCGGGGGGGGT	PASS	intron_variant	MODIFIER	DCTN2	474415	transcript	XM_844581.5	protein_coding	13	c.946-61_946-60insACCCCCCCCGCC
10	1622341	G	GGGCGGGGGGGGT	PASS	intron_variant	MODIFIER	DCTN2	474415	transcript	XM_853979.5	protein_coding	11	c.931-61_931-60insACCCCCCCCGCC
10	1622341	G	GGGCGGGGGGGGT	PASS	intron_variant	MODIFIER	DCTN2	474415	transcript	XM_005625545.3	protein_coding	12	c.937-61_937-60insACCCCCCCCGCC
10	1622341	G	GGGCGGGGGGGGT	PASS	intron_variant	MODIFIER	DCTN2	474415	transcript	XM_022424096.1	protein_coding	13	c.943-61_943-60insACCCCCCCCGCC
10	1896254	G	GA	PASS	upstream_gene_variant	MODIFIER	LOC102153380	102153380	transcript	XR_293274.1	pseudogene	-1	n.-2800_-2799insA
10	1896254	G	GA	PASS	upstream_gene_variant	MODIFIER	CTDSP2	481135	transcript	XM_022424107.1	protein_coding	-1	c.-1526_-1525insT
10	1896254	G	GA	PASS	intron_variant	MODIFIER	CTDSP2	481135	transcript	XM_538256.6	protein_coding	1	c.64+1979_64+1980insT
10	1896260	G	GA	PASS	upstream_gene_variant	MODIFIER	LOC102153380	102153380	transcript	XR_293274.1	pseudogene	-1	n.-2794_-2793insA
10	1896260	G	GA	PASS	upstream_gene_variant	MODIFIER	CTDSP2	481135	transcript	XM_022424107.1	protein_coding	-1	c.-1532_-1531insT
10	1896260	G	GA	PASS	intron_variant	MODIFIER	CTDSP2	481135	transcript	XM_538256.6	protein_coding	1	c.64+1973_64+1974insT
10	1896262	G	A	PASS	upstream_gene_variant	MODIFIER	LOC102153380	102153380	transcript	XR_293274.1	pseudogene	-1	n.-2792G>A
10	1896262	G	A	PASS	upstream_gene_variant	MODIFIER	CTDSP2	481135	transcript	XM_022424107.1	protein_coding	-1	c.-1533C>T
10	1896262	G	A	PASS	intron_variant	MODIFIER	CTDSP2	481135	transcript	XM_538256.6	protein_coding	1	c.64+1972C>T
10	9478763	A	AAGTGAATGGGCAGCCCGGGGTGGCTCAGTGGTTTAGCGCCACCCTCAGCCC	PASS	intron_variant	MODIFIER	LOC106559346	106559346	transcript	106559346	pseudogene	1	n.24-324_24-323insAGTGAATGGGCAGCCCGGGGTGGCTCAGTGGTTTAGCGCCACCCTCAGCCC
10	22185656	C	A	PASS	intron_variant	MODIFIER	SCUBE1	609479	transcript	XM_003639334.2	protein_coding	4	c.493+19075C>A
10	31354696	AG	A	PASS	intron_variant	MODIFIER	BTBD11	481292	transcript	XM_845849.5	protein_coding	1	c.1142-57603delC
10	31354696	AG	A	PASS	intron_variant	MODIFIER	BTBD11	481292	transcript	XM_014117388.2	protein_coding	1	c.1142-57603delC
10	31354696	AG	A	PASS	intron_variant	MODIFIER	BTBD11	481292	transcript	XM_022424512.1	protein_coding	1	c.1142-57603delC
10	31354696	AG	A	PASS	intron_variant	MODIFIER	BTBD11	481292	transcript	XM_014117389.2	protein_coding	1	c.1142-57603delC
10	31354696	AG	A	PASS	intron_variant	MODIFIER	BTBD11	481292	transcript	XM_022424511.1	protein_coding	1	c.1142-57603delC
10	39744248	AG	A	PASS	intergenic_region	MODIFIER	LOC481325-TMEM182	481325-611413	intergenic_region	481325-611413		-1	n.39744249delG
10	39744253	A	T	GATKstd	intergenic_region	MODIFIER	LOC481325-TMEM182	481325-611413	intergenic_region	481325-611413		-1	n.39744253A>T
10	39799828	A	G	GATKstd	intergenic_region	MODIFIER	LOC481325-TMEM182	481325-611413	intergenic_region	481325-611413		-1	n.39799828A>G
10	39799934	T	A	GATKstd	intergenic_region	MODIFIER	LOC481325-TMEM182	481325-611413	intergenic_region	481325-611413		-1	n.39799934T>A
10	39800103	TTTAG	T	PASS	intergenic_region	MODIFIER	LOC481325-TMEM182	481325-611413	intergenic_region	481325-611413		-1	n.39800104_39800107delTTAG
10	39805742	T	G	PASS	intergenic_region	MODIFIER	LOC481325-TMEM182	481325-611413	intergenic_region	481325-611413		-1	n.39805742T>G
10	39823668	C	A	GATKstd	intergenic_region	MODIFIER	LOC481325-TMEM182	481325-611413	intergenic_region	481325-611413		-1	n.39823668C>A
10	39824313	T	A	PASS	intergenic_region	MODIFIER	LOC481325-TMEM182	481325-611413	intergenic_region	481325-611413		-1	n.39824313T>A
10	39871524	C	G	GATKstd	intergenic_region	MODIFIER	LOC481325-TMEM182	481325-611413	intergenic_region	481325-611413		-1	n.39871524C>G
10	39885414	G	A	GATKstd	intergenic_region	MODIFIER	LOC481325-TMEM182	481325-611413	intergenic_region	481325-611413		-1	n.39885414G>A
10	39894057	A	T	GATKstd	intergenic_region	MODIFIER	LOC481325-TMEM182	481325-611413	intergenic_region	481325-611413		-1	n.39894057A>T
10	39943134	C	T	GATKstd	intergenic_region	MODIFIER	LOC481325-TMEM182	481325-611413	intergenic_region	481325-611413		-1	n.39943134C>T
10	46719198	G	A	PASS	intron_variant	MODIFIER	SLC3A1	403700	transcript	NM_001003109.1	protein_coding	4	c.937-3364G>A
10	46719198	G	A	PASS	intron_variant	MODIFIER	SLC3A1	403700	transcript	XM_022423985.1	protein_coding	5	c.976-3364G>A
10	48213126	G	T	PASS	intron_variant	MODIFIER	PRKCE	609934	transcript	XM_022424679.1	protein_coding	2	c.412+54054G>T
10	48213126	G	T	PASS	intron_variant	MODIFIER	PRKCE	609934	transcript	XM_005626079.3	protein_coding	2	c.412+54054G>T
10	48213126	G	T	PASS	intron_variant	MODIFIER	PRKCE	609934	transcript	XM_846768.5	protein_coding	2	c.412+54054G>T
10	52921480	C	CAG	PASS	intergenic_region	MODIFIER	LOC102157367-LOC100683314	102157367-100683314	intergenic_region	102157367-100683314		-1	n.52921480_52921481insAG
11	12560767	A	G	PASS	intergenic_region	MODIFIER	SNCAIP-LOC608625	481479-608625	intergenic_region	481479-608625		-1	n.12560767A>G
11	15015695	A	C	GATKstd	intergenic_region	MODIFIER	LOC111097924-LOC111097925	111097924-111097925	intergenic_region	111097924-111097925		-1	n.15015695A>C
11	36927547	A	C	GATKstd	intron_variant	MODIFIER	BNC2	612979	transcript	XM_022425450.1	protein_coding	1	c.4-20835T>G
11	36927547	A	C	GATKstd	intron_variant	MODIFIER	BNC2	612979	transcript	XM_022425457.1	protein_coding	1	c.-106+22060T>G
11	36927547	A	C	GATKstd	intron_variant	MODIFIER	BNC2	612979	transcript	XM_022425451.1	protein_coding	1	c.4-20835T>G
11	36927547	A	C	GATKstd	intron_variant	MODIFIER	BNC2	612979	transcript	XM_022425455.1	protein_coding	1	c.4-20835T>G
11	36927547	A	C	GATKstd	intron_variant	MODIFIER	BNC2	612979	transcript	XM_022425452.1	protein_coding	1	c.3+22414T>G
11	36927547	A	C	GATKstd	intron_variant	MODIFIER	BNC2	612979	transcript	XM_022425453.1	protein_coding	1	c.4-20835T>G
11	36927547	A	C	GATKstd	intron_variant	MODIFIER	BNC2	612979	transcript	XM_022425454.1	protein_coding	1	c.4-20835T>G
11	36927547	A	C	GATKstd	intron_variant	MODIFIER	BNC2	612979	transcript	XM_022425459.1	protein_coding	1	c.3+22414T>G
11	36927547	A	C	GATKstd	intron_variant	MODIFIER	BNC2	612979	transcript	XM_022425466.1	protein_coding	1	c.4-20835T>G
11	36927547	A	C	GATKstd	intron_variant	MODIFIER	BNC2	612979	transcript	XM_022425465.1	protein_coding	1	c.4-20835T>G
11	36927547	A	C	GATKstd	intron_variant	MODIFIER	BNC2	612979	transcript	XM_022425467.1	protein_coding	1	c.4-20835T>G
11	38040717	T	TCTTTCTTTTCTTTTC	PASS	intron_variant	MODIFIER	ADAMTSL1	474717	transcript	XM_005626657.3	protein_coding	1	c.88-87377_88-87376insCTTTCTTTTCTTTTC
11	38040717	T	TCTTTCTTTTCTTTTC	PASS	intron_variant	MODIFIER	ADAMTSL1	474717	transcript	XM_022425469.1	protein_coding	1	c.88-87377_88-87376insCTTTCTTTTCTTTTC
11	38040717	T	TCTTTCTTTTCTTTTC	PASS	intron_variant	MODIFIER	ADAMTSL1	474717	transcript	XM_014117786.2	protein_coding	1	c.88-87377_88-87376insCTTTCTTTTCTTTTC
11	43624531	T	A	PASS	intergenic_region	MODIFIER	LOC100686955-LOC100685742	100686955-100685742	intergenic_region	100686955-100685742		-1	n.43624531T>A
11	50581699	T	G	PASS	intron_variant	MODIFIER	UBE2R2	611799	transcript	XM_849513.5	protein_coding	1	c.177+26943T>G
11	50581699	T	G	PASS	intron_variant	MODIFIER	LOC102151299	102151299	transcript	102151299	pseudogene	1	n.54+218A>C
11	52782128	G	T	GATKstd	intron_variant	MODIFIER	RNF38	474766	transcript	XM_005626813.3	protein_coding	4	c.568-2158C>A
11	52782128	G	T	GATKstd	intron_variant	MODIFIER	RNF38	474766	transcript	XM_005626817.3	protein_coding	3	c.418-2158C>A
11	52782128	G	T	GATKstd	intron_variant	MODIFIER	RNF38	474766	transcript	XM_005626821.3	protein_coding	3	c.322-2158C>A
11	52782128	G	T	GATKstd	intron_variant	MODIFIER	RNF38	474766	transcript	XM_005626819.3	protein_coding	4	c.322-2158C>A
11	52782128	G	T	GATKstd	intron_variant	MODIFIER	RNF38	474766	transcript	XM_861796.5	protein_coding	4	c.322-2158C>A
11	52782128	G	T	GATKstd	intron_variant	MODIFIER	RNF38	474766	transcript	XM_005626820.3	protein_coding	3	c.322-2158C>A
11	52782128	G	T	GATKstd	intron_variant	MODIFIER	RNF38	474766	transcript	XM_005626818.3	protein_coding	3	c.412-2158C>A
11	52782128	G	T	GATKstd	intron_variant	MODIFIER	RNF38	474766	transcript	XM_005626814.3	protein_coding	4	c.562-2158C>A
11	52782128	G	T	GATKstd	intron_variant	MODIFIER	RNF38	474766	transcript	XM_022425603.1	protein_coding	4	c.322-2158C>A
11	52782129	GGAA	G	PASS	intron_variant	MODIFIER	RNF38	474766	transcript	XM_005626813.3	protein_coding	4	c.568-2162_568-2160delTTC
11	52782129	GGAA	G	PASS	intron_variant	MODIFIER	RNF38	474766	transcript	XM_005626817.3	protein_coding	3	c.418-2162_418-2160delTTC
11	52782129	GGAA	G	PASS	intron_variant	MODIFIER	RNF38	474766	transcript	XM_005626821.3	protein_coding	3	c.322-2162_322-2160delTTC
11	52782129	GGAA	G	PASS	intron_variant	MODIFIER	RNF38	474766	transcript	XM_005626819.3	protein_coding	4	c.322-2162_322-2160delTTC
11	52782129	GGAA	G	PASS	intron_variant	MODIFIER	RNF38	474766	transcript	XM_861796.5	protein_coding	4	c.322-2162_322-2160delTTC
11	52782129	GGAA	G	PASS	intron_variant	MODIFIER	RNF38	474766	transcript	XM_005626820.3	protein_coding	3	c.322-2162_322-2160delTTC
11	52782129	GGAA	G	PASS	intron_variant	MODIFIER	RNF38	474766	transcript	XM_005626818.3	protein_coding	3	c.412-2162_412-2160delTTC
11	52782129	GGAA	G	PASS	intron_variant	MODIFIER	RNF38	474766	transcript	XM_005626814.3	protein_coding	4	c.562-2162_562-2160delTTC
11	52782129	GGAA	G	PASS	intron_variant	MODIFIER	RNF38	474766	transcript	XM_022425603.1	protein_coding	4	c.322-2162_322-2160delTTC
11	73312722	A	C	PASS	intergenic_region	MODIFIER	LOC111097897-CDK5RAP2	111097897-612705	intergenic_region	111097897-612705		-1	n.73312722A>C
12	1578361	G	A	GATKstd	3_prime_UTR_variant	MODIFIER	PBX2	607695	transcript	XM_845159.4	protein_coding	9	c.*870C>T
12	1578361	G	A	GATKstd	upstream_gene_variant	MODIFIER	AGER	403168	transcript	NM_001048081.2	protein_coding	-1	c.-1250C>T
12	1578361	G	A	GATKstd	upstream_gene_variant	MODIFIER	AGER	403168	transcript	XR_293655.3	pseudogene	-1	n.-951C>T
12	1578361	G	A	GATKstd	downstream_gene_variant	MODIFIER	RNF5	474858	transcript	XM_532092.6	protein_coding	-1	c.*5090G>A
12	1578361	G	A	GATKstd	downstream_gene_variant	MODIFIER	RNF5	474858	transcript	XM_022425869.1	protein_coding	-1	c.*3269G>A
12	1578361	G	A	GATKstd	downstream_gene_variant	MODIFIER	RNF5	474858	transcript	XM_005627175.3	protein_coding	-1	c.*5090G>A
12	31218388	C	T	PASS	intergenic_region	MODIFIER	LOC100683729-ADGRB3	100683729-481870	intergenic_region	100683729-481870		-1	n.31218388C>T
12	57661396	G	A	PASS	intron_variant	MODIFIER	USP45	481933	transcript	XM_022426387.1	protein_coding	8	c.934-3967C>T
12	57661396	G	A	PASS	intron_variant	MODIFIER	USP45	481933	transcript	XM_022426391.1	protein_coding	1	c.-56+2919C>T
12	57661396	G	A	PASS	intron_variant	MODIFIER	USP45	481933	transcript	XM_022426390.1	protein_coding	1	c.-55-3967C>T
12	57661396	G	A	PASS	intron_variant	MODIFIER	USP45	481933	transcript	XM_022426388.1	protein_coding	8	c.931-3967C>T
12	57661396	G	A	PASS	intron_variant	MODIFIER	USP45	481933	transcript	XR_002632110.1	pseudogene	8	n.990-3967C>T
12	57661396	G	A	PASS	intron_variant	MODIFIER	USP45	481933	transcript	XM_022426389.1	protein_coding	8	c.934-3967C>T
12	58953800	TC	T	PASS	intron_variant	MODIFIER	LOC102153964	102153964	transcript	XR_293767.2	pseudogene	2	n.302-5498delG
12	58953800	TC	T	PASS	intron_variant	MODIFIER	GRIK2	481938	transcript	XM_022426398.1	protein_coding	2	c.-1102+18405delC
12	60484266	C	T	PASS	intergenic_region	MODIFIER	LOC111098372-LOC111098181	111098372-111098181	intergenic_region	111098372-111098181		-1	n.60484266C>T
12	60826055	A	G	PASS	intergenic_region	MODIFIER	LOC100683004-LOC111098182	100683004-111098182	intergenic_region	100683004-111098182		-1	n.60826055A>G
12	62245373	T	G	PASS	intron_variant	MODIFIER	HACE1	475010	transcript	XM_849139.5	protein_coding	20	c.2343+3067A>C
12	62245373	T	G	PASS	intron_variant	MODIFIER	HACE1	475010	transcript	XM_022426403.1	protein_coding	14	c.1839+3067A>C
12	62245373	T	G	PASS	intron_variant	MODIFIER	HACE1	475010	transcript	XM_022426402.1	protein_coding	18	c.2004+3067A>C
12	62245373	T	G	PASS	intron_variant	MODIFIER	HACE1	475010	transcript	XM_022426401.1	protein_coding	19	c.2004+3067A>C
12	62245373	T	G	PASS	intron_variant	MODIFIER	HACE1	475010	transcript	XM_022426399.1	protein_coding	20	c.2241+3067A>C
12	62245373	T	G	PASS	intron_variant	MODIFIER	HACE1	475010	transcript	XM_005627667.3	protein_coding	19	c.2211+3067A>C
12	63002767	G	A	PASS	intergenic_region	MODIFIER	LOC111098185-LOC100683666	111098185-100683666	intergenic_region	111098185-100683666		-1	n.63002767G>A
12	63291820	T	C	GATKstd	intergenic_region	MODIFIER	LOC100683666-PRDM1	100683666-481947	intergenic_region	100683666-481947		-1	n.63291820T>C
12	63489073	C	T	GATKstd	intron_variant	MODIFIER	PRDM1	481947	transcript	XM_005627672.2	protein_coding	4	c.656-419C>T
12	63489073	C	T	GATKstd	intron_variant	MODIFIER	PRDM1	481947	transcript	XM_005627673.2	protein_coding	4	c.557-419C>T
12	63489073	C	T	GATKstd	intron_variant	MODIFIER	PRDM1	481947	transcript	XM_014118179.2	protein_coding	4	c.557-419C>T
12	63489073	C	T	GATKstd	intron_variant	MODIFIER	PRDM1	481947	transcript	XM_005627674.3	protein_coding	2	c.191-419C>T
12	63622518	T	C	GATKstd	intron_variant	MODIFIER	ATG5	610868	transcript	XM_005627675.3	protein_coding	5	c.479-1928A>G
12	63622518	T	C	GATKstd	intron_variant	MODIFIER	ATG5	610868	transcript	XM_014118180.2	protein_coding	3	c.245-1928A>G
12	63622518	T	C	GATKstd	intron_variant	MODIFIER	ATG5	610868	transcript	XM_005627676.3	protein_coding	5	c.479-1928A>G
12	63622518	T	C	GATKstd	intron_variant	MODIFIER	ATG5	610868	transcript	XM_022426415.1	protein_coding	5	c.479-1928A>G
12	63622518	T	C	GATKstd	intron_variant	MODIFIER	ATG5	610868	transcript	XM_022426416.1	protein_coding	5	c.479-1928A>G
12	63691046	C	T	PASS	intron_variant	MODIFIER	ATG5	610868	transcript	XM_005627675.3	protein_coding	1	c.-59+1182G>A
12	63691046	C	T	PASS	intron_variant	MODIFIER	ATG5	610868	transcript	XM_022426415.1	protein_coding	1	c.-59+986G>A
12	63691046	C	T	PASS	intron_variant	MODIFIER	ATG5	610868	transcript	XM_022426416.1	protein_coding	1	c.-59+1089G>A
12	63710143	T	A	GATKstd	intergenic_region	MODIFIER	ATG5-CRYBG1	610868-475012	intergenic_region	610868-475012		-1	n.63710143T>A
12	63821582	A	G	PASS	intron_variant	MODIFIER	CRYBG1	475012	transcript	XM_022425764.1	protein_coding	1	c.153+4492A>G
12	63840350	T	G	PASS	intron_variant	MODIFIER	CRYBG1	475012	transcript	XM_022425764.1	protein_coding	1	c.154-18579T>G
12	63933147	A	T	GATKstd	downstream_gene_variant	MODIFIER	RTN4IP1	475013	transcript	XM_022426418.1	protein_coding	-1	c.*874T>A
12	63933147	A	T	GATKstd	intron_variant	MODIFIER	RTN4IP1	475013	transcript	XM_014118181.2	protein_coding	9	c.1182+2901T>A
12	63933147	A	T	GATKstd	intron_variant	MODIFIER	RTN4IP1	475013	transcript	XM_022426419.1	protein_coding	9	c.825+2901T>A
12	63933147	A	T	GATKstd	intron_variant	MODIFIER	RTN4IP1	475013	transcript	XM_022426417.1	protein_coding	9	c.1173+2901T>A
12	63957274	TAAG	T	PASS	intron_variant	MODIFIER	RTN4IP1	475013	transcript	XM_014118181.2	protein_coding	5	c.720-5688_720-5686delCTT
12	63957274	TAAG	T	PASS	intron_variant	MODIFIER	RTN4IP1	475013	transcript	XM_022426419.1	protein_coding	5	c.363-5688_363-5686delCTT
12	63957274	TAAG	T	PASS	intron_variant	MODIFIER	RTN4IP1	475013	transcript	XM_022426417.1	protein_coding	5	c.711-5688_711-5686delCTT
12	63957274	TAAG	T	PASS	intron_variant	MODIFIER	RTN4IP1	475013	transcript	XM_022426418.1	protein_coding	5	c.720-5688_720-5686delCTT
12	64027131	G	A	GATKstd	intergenic_region	MODIFIER	QRSL1-LOC106559586	475014-106559586	intergenic_region	475014-106559586		-1	n.64027131G>A
12	64075869	G	A	GATKstd	upstream_gene_variant	MODIFIER	LOC111098375	111098375	transcript	XR_002632123.1	pseudogene	-1	n.-1190G>A
12	64075869	G	A	GATKstd	downstream_gene_variant	MODIFIER	LOC111098376	111098376	transcript	XR_002632125.1	pseudogene	-1	n.*1502C>T
12	64075869	G	A	GATKstd	intron_variant	MODIFIER	LOC106559586	106559586	transcript	XR_001317443.2	pseudogene	1	n.62+1052C>T
12	64075869	G	A	GATKstd	intron_variant	MODIFIER	LOC106559586	106559586	transcript	XR_002632124.1	pseudogene	1	n.62+1052C>T
12	64075869	G	A	GATKstd	intron_variant	MODIFIER	LOC106559586	106559586	transcript	XR_001317442.2	pseudogene	1	n.70+1052C>T
12	64889475	T	C	GATKstd	intron_variant	MODIFIER	SCML4	481951	transcript	XM_014118183.2	protein_coding	3	c.287-702A>G
12	65621950	T	C	PASS	intron_variant	MODIFIER	FOXO3	481954	transcript	XM_003639400.4	protein_coding	1	c.616-32640T>C
12	68210642	G	C	PASS	intron_variant	MODIFIER	FYN	475032	transcript	XM_849374.4	protein_coding	3	c.-12+12357C>G
12	68210642	G	C	PASS	intron_variant	MODIFIER	FYN	475032	transcript	XM_005627719.2	protein_coding	3	c.-12+12357C>G
12	72131689	A	G	PASS	intergenic_region	MODIFIER	LOC111098413-LOC111098414	111098413-111098414	intergenic_region	111098413-111098414		-1	n.72131689A>G
12	72131702	T	G	PASS	intergenic_region	MODIFIER	LOC111098413-LOC111098414	111098413-111098414	intergenic_region	111098413-111098414		-1	n.72131702T>G
13	10419986	A	G	PASS	intergenic_region	MODIFIER	LOC102155669-LOC482008	102155669-482008	intergenic_region	102155669-482008		-1	n.10419986A>G
13	11356035	C	T	PASS	intergenic_region	MODIFIER	LOC111098526-LOC102156032	111098526-102156032	intergenic_region	111098526-102156032		-1	n.11356035C>T
13	11539588	T	C	PASS	intergenic_region	MODIFIER	LOC100686565-LOC111098437	100686565-111098437	intergenic_region	100686565-111098437		-1	n.11539588T>C
13	12910364	GAGT	G	PASS	intron_variant	MODIFIER	CSMD3	482016	transcript	XM_844967.5	protein_coding	13	c.1972+25549_1972+25551delACT
13	12910364	GAGT	G	PASS	intron_variant	MODIFIER	CSMD3	482016	transcript	XM_014118587.2	protein_coding	12	c.1660+25549_1660+25551delACT
13	12910364	GAGT	G	PASS	intron_variant	MODIFIER	CSMD3	482016	transcript	XM_022426663.1	protein_coding	11	c.1582+25549_1582+25551delACT
13	12910364	GAGT	G	PASS	intron_variant	MODIFIER	CSMD3	482016	transcript	XM_014118585.2	protein_coding	13	c.1972+25549_1972+25551delACT
13	12910368	C	CTG	PASS	intron_variant	MODIFIER	CSMD3	482016	transcript	XM_844967.5	protein_coding	13	c.1972+25547_1972+25548insCA
13	12910368	C	CTG	PASS	intron_variant	MODIFIER	CSMD3	482016	transcript	XM_014118587.2	protein_coding	12	c.1660+25547_1660+25548insCA
13	12910368	C	CTG	PASS	intron_variant	MODIFIER	CSMD3	482016	transcript	XM_022426663.1	protein_coding	11	c.1582+25547_1582+25548insCA
13	12910368	C	CTG	PASS	intron_variant	MODIFIER	CSMD3	482016	transcript	XM_014118585.2	protein_coding	13	c.1972+25547_1972+25548insCA
13	13421201	A	T	PASS	intron_variant	MODIFIER	CSMD3	482016	transcript	XM_844967.5	protein_coding	2	c.402-23142T>A
13	13421201	A	T	PASS	intron_variant	MODIFIER	CSMD3	482016	transcript	XM_014118587.2	protein_coding	2	c.402-23142T>A
13	13421201	A	T	PASS	intron_variant	MODIFIER	CSMD3	482016	transcript	XM_022426663.1	protein_coding	2	c.402-23142T>A
13	13421201	A	T	PASS	intron_variant	MODIFIER	CSMD3	482016	transcript	XM_014118585.2	protein_coding	2	c.402-23142T>A
13	13558303	T	C	PASS	intron_variant	MODIFIER	CSMD3	482016	transcript	XM_844967.5	protein_coding	1	c.178+11318A>G
13	13558303	T	C	PASS	intron_variant	MODIFIER	CSMD3	482016	transcript	XM_014118587.2	protein_coding	1	c.178+11318A>G
13	13558303	T	C	PASS	intron_variant	MODIFIER	CSMD3	482016	transcript	XM_022426663.1	protein_coding	1	c.178+11318A>G
13	13558303	T	C	PASS	intron_variant	MODIFIER	CSMD3	482016	transcript	XM_014118585.2	protein_coding	1	c.178+11318A>G
13	16849114	C	A	PASS	intergenic_region	MODIFIER	SLC30A8-MED30	482022-482023	intergenic_region	482022-482023		-1	n.16849114C>A
13	17334906	C	T	PASS	intron_variant	MODIFIER	EXT1	482024	transcript	XM_539145.5	protein_coding	1	c.962+120602G>A
13	29990432	T	TA	PASS	intron_variant	MODIFIER	LOC102153511	102153511	transcript	XR_001317566.2	pseudogene	3	n.2001-9573_2001-9572insA
13	29990432	T	TA	PASS	intron_variant	MODIFIER	LOC102153511	102153511	transcript	XR_001317568.2	pseudogene	3	n.2001-9573_2001-9572insA
13	29990432	T	TA	PASS	intron_variant	MODIFIER	LOC102153511	102153511	transcript	XR_002632485.1	pseudogene	4	n.1915-9573_1915-9572insA
13	29990432	T	TA	PASS	intron_variant	MODIFIER	LOC102153511	102153511	transcript	XR_002632486.1	pseudogene	4	n.1887-9573_1887-9572insA
13	29990432	T	TA	PASS	intron_variant	MODIFIER	LOC102153511	102153511	transcript	XR_002632487.1	pseudogene	4	n.1547-9573_1547-9572insA
13	29990432	T	TA	PASS	intron_variant	MODIFIER	LOC102153511	102153511	transcript	XR_002632484.1	pseudogene	2	n.1886-9573_1886-9572insA
13	37297929	G	GGGTGGGGC	PASS	intergenic_region	MODIFIER	ZNF623-CCDC166	102153483-100856739	intergenic_region	102153483-100856739		-1	n.37297929_37297930insGGTGGGGC
13	61862189	C	T	GATKstd	upstream_gene_variant	MODIFIER	475374	475374	transcript	475374	pseudogene	-1	n.-3880C>T
13	61862189	C	T	GATKstd	intergenic_region	MODIFIER	LOC111098638-475374	111098638-475374	intergenic_region	111098638-475374		-1	n.61862189C>T
13	61862197	G	A	GATKstd	upstream_gene_variant	MODIFIER	475374	475374	transcript	475374	pseudogene	-1	n.-3872G>A
13	61862197	G	A	GATKstd	intergenic_region	MODIFIER	LOC111098638-475374	111098638-475374	intergenic_region	111098638-475374		-1	n.61862197G>A
14	44541748	G	GGGT	PASS	upstream_gene_variant	MODIFIER	PDE1C	475272	transcript	XM_022427550.1	protein_coding	-1	c.-40962_-40961insACC
14	44541748	G	GGGT	PASS	upstream_gene_variant	MODIFIER	PDE1C	475272	transcript	XM_022427549.1	protein_coding	-1	c.-369_-368insACC
14	44541748	G	GGGT	PASS	upstream_gene_variant	MODIFIER	PDE1C	475272	transcript	XM_005628696.3	protein_coding	-1	c.-369_-368insACC
14	44541748	G	GGGT	PASS	upstream_gene_variant	MODIFIER	PDE1C	475272	transcript	XM_005628695.3	protein_coding	-1	c.-369_-368insACC
14	44541748	G	GGGT	PASS	upstream_gene_variant	MODIFIER	PDE1C	475272	transcript	XM_005628697.3	protein_coding	-1	c.-369_-368insACC
14	44541748	G	GGGT	PASS	intron_variant	MODIFIER	PDE1C	475272	transcript	XM_022427548.1	protein_coding	1	c.-2-367_-2-366insACC
15	3676780	A	AAACTGATCCCGGATAAATCCTGCAGTCTGTCTCTATCTATACCCGGGTCACTTCCCTCTGCAGCTAGAGAGAAAGAATGTGCACAT	PASS	intron_variant	MODIFIER	MACF1	475321	transcript	XM_014119325.2	protein_coding	1	c.220+26876_220+26877insATGTGCACATTCTTTCTCTCTAGCTGCAGAGGGAAGTGACCCGGGTATAGATAGAGACAGACTGCAGGATTTATCCGGGATCAGTT
15	3676780	A	AAACTGATCCCGGATAAATCCTGCAGTCTGTCTCTATCTATACCCGGGTCACTTCCCTCTGCAGCTAGAGAGAAAGAATGTGCACAT	PASS	intron_variant	MODIFIER	MACF1	475321	transcript	XM_022427795.1	protein_coding	1	c.220+26876_220+26877insATGTGCACATTCTTTCTCTCTAGCTGCAGAGGGAAGTGACCCGGGTATAGATAGAGACAGACTGCAGGATTTATCCGGGATCAGTT
15	3676780	A	AAACTGATCCCGGATAAATCCTGCAGTCTGTCTCTATCTATACCCGGGTCACTTCCCTCTGCAGCTAGAGAGAAAGAATGTGCACAT	PASS	intron_variant	MODIFIER	MACF1	475321	transcript	XM_022427797.1	protein_coding	1	c.220+26876_220+26877insATGTGCACATTCTTTCTCTCTAGCTGCAGAGGGAAGTGACCCGGGTATAGATAGAGACAGACTGCAGGATTTATCCGGGATCAGTT
15	3676780	A	AAACTGATCCCGGATAAATCCTGCAGTCTGTCTCTATCTATACCCGGGTCACTTCCCTCTGCAGCTAGAGAGAAAGAATGTGCACAT	PASS	intron_variant	MODIFIER	MACF1	475321	transcript	XM_005628918.3	protein_coding	1	c.220+26876_220+26877insATGTGCACATTCTTTCTCTCTAGCTGCAGAGGGAAGTGACCCGGGTATAGATAGAGACAGACTGCAGGATTTATCCGGGATCAGTT
15	3676780	A	AAACTGATCCCGGATAAATCCTGCAGTCTGTCTCTATCTATACCCGGGTCACTTCCCTCTGCAGCTAGAGAGAAAGAATGTGCACAT	PASS	intron_variant	MODIFIER	MACF1	475321	transcript	XM_005628920.3	protein_coding	1	c.220+26876_220+26877insATGTGCACATTCTTTCTCTCTAGCTGCAGAGGGAAGTGACCCGGGTATAGATAGAGACAGACTGCAGGATTTATCCGGGATCAGTT
15	3676780	A	AAACTGATCCCGGATAAATCCTGCAGTCTGTCTCTATCTATACCCGGGTCACTTCCCTCTGCAGCTAGAGAGAAAGAATGTGCACAT	PASS	intron_variant	MODIFIER	MACF1	475321	transcript	XM_844059.6	protein_coding	1	c.220+26876_220+26877insATGTGCACATTCTTTCTCTCTAGCTGCAGAGGGAAGTGACCCGGGTATAGATAGAGACAGACTGCAGGATTTATCCGGGATCAGTT
15	25511670	A	T	PASS	intergenic_region	MODIFIER	LOC111098890-LOC111098891	111098890-111098891	intergenic_region	111098890-111098891		-1	n.25511670A>T
15	40918698	T	G	PASS	upstream_gene_variant	MODIFIER	WASHC3	475444	transcript	XM_532668.6	protein_coding	-1	c.-2272A>C
15	40918698	T	G	PASS	upstream_gene_variant	MODIFIER	WASHC3	475444	transcript	XM_005629294.3	protein_coding	-1	c.-2272A>C
15	40918698	T	G	PASS	upstream_gene_variant	MODIFIER	WASHC3	475444	transcript	XM_005629295.3	protein_coding	-1	c.-2272A>C
15	40918698	T	G	PASS	upstream_gene_variant	MODIFIER	WASHC3	475444	transcript	XM_022403429.1	protein_coding	-1	c.-2272A>C
15	40918698	T	G	PASS	intron_variant	MODIFIER	LOC102151875	102151875	transcript	XR_294240.3	pseudogene	1	n.822+1324T>G
15	44698601	G	GGC	PASS	intron_variant	MODIFIER	LOC111098874	111098874	transcript	111098874	pseudogene	4	n.840+43_841-42insGC
15	49548205	C	T	PASS	intron_variant	MODIFIER	FAM160A1	482649	transcript	XM_014119431.2	protein_coding	7	c.981+7304C>T
15	49548205	C	T	PASS	intron_variant	MODIFIER	FAM160A1	482649	transcript	XM_014119428.2	protein_coding	4	c.732+20309C>T
15	49548205	C	T	PASS	intron_variant	MODIFIER	FAM160A1	482649	transcript	XM_014119430.2	protein_coding	6	c.732+20309C>T
15	49548205	C	T	PASS	intron_variant	MODIFIER	FAM160A1	482649	transcript	XM_022403509.1	protein_coding	5	c.732+20309C>T
15	49548205	C	T	PASS	intron_variant	MODIFIER	FAM160A1	482649	transcript	XM_022403513.1	protein_coding	7	c.732+20309C>T
15	49548205	C	T	PASS	intron_variant	MODIFIER	FAM160A1	482649	transcript	XM_005629338.3	protein_coding	4	c.732+20309C>T
15	49548205	C	T	PASS	intron_variant	MODIFIER	FAM160A1	482649	transcript	XM_022403511.1	protein_coding	4	c.732+20309C>T
15	49548205	C	T	PASS	intron_variant	MODIFIER	FAM160A1	482649	transcript	XM_014119429.2	protein_coding	4	c.732+20309C>T
15	49548205	C	T	PASS	intron_variant	MODIFIER	FAM160A1	482649	transcript	XM_022403512.1	protein_coding	4	c.732+20309C>T
15	49548205	C	T	PASS	intron_variant	MODIFIER	FAM160A1	482649	transcript	XM_022403510.1	protein_coding	4	c.732+20309C>T
15	50410112	AG	A	PASS	intron_variant	MODIFIER	FBXW7	475465	transcript	XM_022403516.1	protein_coding	1	c.-70+5964delC
15	50410112	AG	A	PASS	intron_variant	MODIFIER	FBXW7	475465	transcript	XM_022403517.1	protein_coding	1	c.-70+5964delC
15	50853323	C	CCATGCAGGG	PASS	intergenic_region	MODIFIER	LOC100683690-LOC106559757	100683690-106559757	intergenic_region	100683690-106559757		-1	n.50853323_50853324insCATGCAGGG
15	52656686	C	T	PASS	intron_variant	MODIFIER	LOC111098917	111098917	transcript	XR_002633250.1	pseudogene	1	n.157-2400C>T
15	53544199	A	G	PASS	intergenic_region	MODIFIER	LOC111090110-LOC100856246	111090110-100856246	intergenic_region	111090110-100856246		-1	n.53544199A>G
16	11789	C	T	GATKstd	intergenic_region	MODIFIER	CHR_START-LOC106559809	CHR_START-106559809	intergenic_region	CHR_START-106559809		-1	n.11789C>T
16	17706032	T	C	PASS	intron_variant	MODIFIER	DPP6	475553	transcript	XM_532774.7	protein_coding	2	c.370+10871T>C
16	17706032	T	C	PASS	intron_variant	MODIFIER	DPP6	475553	transcript	XM_022403892.1	protein_coding	2	c.370+10871T>C
16	17706032	T	C	PASS	intron_variant	MODIFIER	DPP6	475553	transcript	XM_014119865.2	protein_coding	2	c.370+10871T>C
16	17706032	T	C	PASS	intron_variant	MODIFIER	DPP6	475553	transcript	XM_005629701.3	protein_coding	2	c.172+10871T>C
16	53318258	T	TCTATAG	PASS	intron_variant	MODIFIER	ASB5	482933	transcript	XM_022404274.1	protein_coding	3	c.607+17195_607+17196insCTATAG
16	53318258	T	TCTATAG	PASS	intron_variant	MODIFIER	LOC102152375	102152375	transcript	XR_002614787.1	pseudogene	2	n.511-1120_511-1119insCTATAG
16	53318258	T	TCTATAG	PASS	intron_variant	MODIFIER	ASB5	482933	transcript	XM_022404275.1	protein_coding	3	c.400+17195_400+17196insCTATAG
16	53318258	T	TCTATAG	PASS	intron_variant	MODIFIER	ASB5	482933	transcript	XM_014120183.2	protein_coding	2	c.346+17195_346+17196insCTATAG
16	53318260	T	TCACAAAACACCTGTTGG	PASS	intron_variant	MODIFIER	ASB5	482933	transcript	XM_022404274.1	protein_coding	3	c.607+17197_607+17198insCACAAAACACCTGTTGG
16	53318260	T	TCACAAAACACCTGTTGG	PASS	intron_variant	MODIFIER	LOC102152375	102152375	transcript	XR_002614787.1	pseudogene	2	n.511-1122_511-1121insCCAACAGGTGTTTTGTG
16	53318260	T	TCACAAAACACCTGTTGG	PASS	intron_variant	MODIFIER	ASB5	482933	transcript	XM_022404275.1	protein_coding	3	c.400+17197_400+17198insCACAAAACACCTGTTGG
16	53318260	T	TCACAAAACACCTGTTGG	PASS	intron_variant	MODIFIER	ASB5	482933	transcript	XM_014120183.2	protein_coding	2	c.346+17197_346+17198insCACAAAACACCTGTTGG
17	2188873	T	A	PASS	intron_variant	MODIFIER	ALLC	475651	transcript	XM_532861.5	protein_coding	1	c.-6+3292T>A
17	9001512	C	T	PASS	intergenic_region	MODIFIER	LOC111090416-LOC106559885	111090416-106559885	intergenic_region	111090416-106559885		-1	n.9001512C>T
17	33948180	C	T	GATKstd	intergenic_region	MODIFIER	LOC111090591-COX7A2L	111090591-475739	intergenic_region	111090591-475739		-1	n.33948180C>T
17	34059597	AT	A	PASS	intron_variant	MODIFIER	KCNG3	483049	transcript	XM_003432199.4	protein_coding	1	c.665+20128delA
17	34059597	AT	A	PASS	intron_variant	MODIFIER	KCNG3	483049	transcript	XM_022404667.1	protein_coding	1	c.665+20128delA
17	34059597	AT	A	PASS	intron_variant	MODIFIER	KCNG3	483049	transcript	XM_022404669.1	protein_coding	1	c.665+20128delA
17	34059597	AT	A	PASS	intron_variant	MODIFIER	KCNG3	483049	transcript	XM_022404671.1	protein_coding	1	c.665+20128delA
17	34059597	AT	A	PASS	intron_variant	MODIFIER	KCNG3	483049	transcript	XM_022404672.1	protein_coding	1	c.632+20161delA
17	34059597	AT	A	PASS	intron_variant	MODIFIER	KCNG3	483049	transcript	XM_014120550.2	protein_coding	1	c.665+20128delA
17	34059597	AT	A	PASS	intron_variant	MODIFIER	KCNG3	483049	transcript	XM_014120551.2	protein_coding	1	c.665+20128delA
17	34059597	AT	A	PASS	intron_variant	MODIFIER	KCNG3	483049	transcript	XM_022404668.1	protein_coding	1	c.665+20128delA
17	34059597	AT	A	PASS	intron_variant	MODIFIER	KCNG3	483049	transcript	XM_022404670.1	protein_coding	1	c.665+20128delA
17	34059597	AT	A	PASS	intron_variant	MODIFIER	KCNG3	483049	transcript	XR_002615255.1	pseudogene	1	n.690+20128delA
17	34059597	AT	A	PASS	intron_variant	MODIFIER	KCNG3	483049	transcript	XR_002615256.1	pseudogene	1	n.690+20128delA
17	34059597	AT	A	PASS	intron_variant	MODIFIER	KCNG3	483049	transcript	XR_002615257.1	pseudogene	1	n.690+20128delA
17	34059597	AT	A	PASS	intron_variant	MODIFIER	KCNG3	483049	transcript	XM_014120549.2	protein_coding	1	c.665+20128delA
17	34059597	AT	A	PASS	intron_variant	MODIFIER	KCNG3	483049	transcript	XM_858942.5	protein_coding	1	c.632+20161delA
18	258586	CG	C	PASS	intron_variant	MODIFIER	ABCA13	606966	transcript	XM_022405854.1	protein_coding	34	c.11406+2149delG
18	291194	CG	C	PASS	intron_variant	MODIFIER	ABCA13	606966	transcript	XM_022405854.1	protein_coding	40	c.12431+1533delG
18	1609916	T	C	PASS	intron_variant	MODIFIER	SPATA48	475861	transcript	XM_022405144.1	protein_coding	10	c.885-1218A>G
18	1609916	T	C	PASS	intron_variant	MODIFIER	SPATA48	475861	transcript	XR_002615649.1	pseudogene	8	n.7417-1218A>G
18	1609916	T	C	PASS	intron_variant	MODIFIER	SPATA48	475861	transcript	XM_022405147.1	protein_coding	8	c.885-1218A>G
18	1609916	T	C	PASS	intron_variant	MODIFIER	SPATA48	475861	transcript	XM_022405149.1	protein_coding	7	c.843-1218A>G
18	1609916	T	C	PASS	intron_variant	MODIFIER	SPATA48	475861	transcript	XR_002615650.1	pseudogene	8	n.7432-1218A>G
18	1609916	T	C	PASS	intron_variant	MODIFIER	SPATA48	475861	transcript	XR_002615651.1	pseudogene	8	n.7432-1218A>G
18	1609916	T	C	PASS	intron_variant	MODIFIER	SPATA48	475861	transcript	XR_002615652.1	pseudogene	8	n.7432-1218A>G
18	1609916	T	C	PASS	intron_variant	MODIFIER	SPATA48	475861	transcript	XM_022405148.1	protein_coding	7	c.843-1218A>G
18	1609916	T	C	PASS	intron_variant	MODIFIER	SPATA48	475861	transcript	XM_022405146.1	protein_coding	9	c.885-1218A>G
18	1609916	T	C	PASS	intron_variant	MODIFIER	SPATA48	475861	transcript	XM_022405145.1	protein_coding	9	c.885-1218A>G
18	1609916	T	C	PASS	intron_variant	MODIFIER	SPATA48	475861	transcript	XM_022405150.1	protein_coding	7	c.801-1218A>G
18	1609916	T	C	PASS	intron_variant	MODIFIER	SPATA48	475861	transcript	XR_002615653.1	pseudogene	8	n.7439-1218A>G
18	1609916	T	C	PASS	intron_variant	MODIFIER	SPATA48	475861	transcript	XR_002615654.1	pseudogene	8	n.7439-1218A>G
18	1609916	T	C	PASS	intron_variant	MODIFIER	SPATA48	475861	transcript	XR_002615655.1	pseudogene	7	n.7419-1218A>G
18	1609916	T	C	PASS	intron_variant	MODIFIER	SPATA48	475861	transcript	XM_022405151.1	protein_coding	8	c.885-1218A>G
18	3199765	A	G	PASS	intergenic_region	MODIFIER	LOC102157017-LOC100687611	102157017-100687611	intergenic_region	102157017-100687611		-1	n.3199765A>G
18	30065682	ATATACATTT	A	PASS	intergenic_region	MODIFIER	LOC111091020-LOC102156018	111091020-102156018	intergenic_region	111091020-102156018		-1	n.30065683_30065691delTATACATTT
18	30165287	T	C	PASS	intergenic_region	MODIFIER	LOC102156018-LOC111091010	102156018-111091010	intergenic_region	102156018-111091010		-1	n.30165287T>C
18	30165292	T	C	GATKstd	intergenic_region	MODIFIER	LOC102156018-LOC111091010	102156018-111091010	intergenic_region	102156018-111091010		-1	n.30165292T>C
18	30165303	CAATTCTTTTT	C	PASS	intergenic_region	MODIFIER	LOC102156018-LOC111091010	102156018-111091010	intergenic_region	102156018-111091010		-1	n.30165304_30165313delAATTCTTTTT
18	30165316	T	C	PASS	intergenic_region	MODIFIER	LOC102156018-LOC111091010	102156018-111091010	intergenic_region	102156018-111091010		-1	n.30165316T>C
18	30165321	T	C	GATKstd	intergenic_region	MODIFIER	LOC102156018-LOC111091010	102156018-111091010	intergenic_region	102156018-111091010		-1	n.30165321T>C
18	30831965	TAATC	T	PASS	intergenic_region	MODIFIER	LOC111090810-LOC102151911	111090810-102151911	intergenic_region	111090810-102151911		-1	n.30831966_30831969delAATC
18	31077875	C	T	PASS	intergenic_region	MODIFIER	LOC111090810-LOC102151911	111090810-102151911	intergenic_region	111090810-102151911		-1	n.31077875C>T
18	37931245	T	A	PASS	upstream_gene_variant	MODIFIER	LOC100686644	100686644	transcript	100686644	pseudogene	-1	n.-204A>T
18	37931245	T	A	PASS	intergenic_region	MODIFIER	LOC100686644-LOC100686716	100686644-100686716	intergenic_region	100686644-100686716		-1	n.37931245T>A
19	873697	T	A	PASS	upstream_gene_variant	MODIFIER	INPP4B	476072	transcript	XM_014121408.2	protein_coding	-1	c.-6529T>A
19	873697	T	A	PASS	intron_variant	MODIFIER	INPP4B	476072	transcript	XM_022405886.1	protein_coding	4	c.137-3976T>A
19	1009663	A	G	PASS	intron_variant	MODIFIER	INPP4B	476072	transcript	XM_022405886.1	protein_coding	11	c.851+3454A>G
19	1009663	A	G	PASS	intron_variant	MODIFIER	INPP4B	476072	transcript	XM_014121408.2	protein_coding	7	c.488+3454A>G
19	1009663	A	G	PASS	intron_variant	MODIFIER	INPP4B	476072	transcript	XM_022405879.1	protein_coding	6	c.524+3454A>G
19	1009663	A	G	PASS	intron_variant	MODIFIER	INPP4B	476072	transcript	XM_022405881.1	protein_coding	6	c.524+3454A>G
19	1009663	A	G	PASS	intron_variant	MODIFIER	INPP4B	476072	transcript	XM_022405883.1	protein_coding	6	c.524+3454A>G
19	1009663	A	G	PASS	intron_variant	MODIFIER	INPP4B	476072	transcript	XM_022405880.1	protein_coding	6	c.524+3454A>G
19	1009663	A	G	PASS	intron_variant	MODIFIER	INPP4B	476072	transcript	XM_022405884.1	protein_coding	6	c.281+3454A>G
19	1009663	A	G	PASS	intron_variant	MODIFIER	INPP4B	476072	transcript	XM_022405885.1	protein_coding	5	c.281+3454A>G
19	1009663	A	G	PASS	intron_variant	MODIFIER	INPP4B	476072	transcript	XM_005631772.3	protein_coding	5	c.479+3454A>G
19	1009663	A	G	PASS	intron_variant	MODIFIER	INPP4B	476072	transcript	XM_022405882.1	protein_coding	4	c.353+3454A>G
19	1104029	CTTTTAT	C	PASS	intron_variant	MODIFIER	INPP4B	476072	transcript	XM_022405886.1	protein_coding	17	c.1739-6760_1739-6755delTTTTAT
19	1104029	CTTTTAT	C	PASS	intron_variant	MODIFIER	INPP4B	476072	transcript	XM_014121408.2	protein_coding	13	c.1376-6760_1376-6755delTTTTAT
19	1104029	CTTTTAT	C	PASS	intron_variant	MODIFIER	INPP4B	476072	transcript	XM_022405879.1	protein_coding	12	c.1412-6760_1412-6755delTTTTAT
19	1104029	CTTTTAT	C	PASS	intron_variant	MODIFIER	INPP4B	476072	transcript	XM_022405881.1	protein_coding	12	c.1412-6760_1412-6755delTTTTAT
19	1104029	CTTTTAT	C	PASS	intron_variant	MODIFIER	INPP4B	476072	transcript	XM_022405883.1	protein_coding	11	c.1208-6760_1208-6755delTTTTAT
19	1104029	CTTTTAT	C	PASS	intron_variant	MODIFIER	INPP4B	476072	transcript	XM_022405880.1	protein_coding	12	c.1412-6760_1412-6755delTTTTAT
19	1104029	CTTTTAT	C	PASS	intron_variant	MODIFIER	INPP4B	476072	transcript	XM_022405884.1	protein_coding	12	c.1169-6760_1169-6755delTTTTAT
19	1104029	CTTTTAT	C	PASS	intron_variant	MODIFIER	INPP4B	476072	transcript	XM_022405885.1	protein_coding	11	c.1169-6760_1169-6755delTTTTAT
19	1104029	CTTTTAT	C	PASS	intron_variant	MODIFIER	INPP4B	476072	transcript	XM_005631772.3	protein_coding	11	c.1367-6760_1367-6755delTTTTAT
19	1104029	CTTTTAT	C	PASS	intron_variant	MODIFIER	INPP4B	476072	transcript	XM_022405882.1	protein_coding	10	c.1241-6760_1241-6755delTTTTAT
19	1382818	G	A	PASS	intergenic_region	MODIFIER	IL15-LOC111091040	403584-111091040	intergenic_region	403584-111091040		-1	n.1382818G>A
19	1602015	C	T	PASS	intergenic_region	MODIFIER	LOC111091041-LOC111091042	111091041-111091042	intergenic_region	111091041-111091042		-1	n.1602015C>T
19	2047688	G	A	PASS	intergenic_region	MODIFIER	ZNF330-LOC111091086	476073-111091086	intergenic_region	476073-111091086		-1	n.2047688G>A
19	2823003	G	T	PASS	intron_variant	MODIFIER	MAML3	102154734	transcript	XM_005631778.3	protein_coding	1	c.472-68129G>T
19	2823003	G	T	PASS	intron_variant	MODIFIER	LOC102154967	102154967	transcript	XR_294786.3	pseudogene	2	n.271-180C>A
19	2823003	G	T	PASS	intron_variant	MODIFIER	MAML3	102154734	transcript	XM_022405889.1	protein_coding	26	c.-129-68129G>T
19	2823003	G	T	PASS	intron_variant	MODIFIER	MAML3	102154734	transcript	XM_022405890.1	protein_coding	24	c.-129-68129G>T
19	2823003	G	T	PASS	intron_variant	MODIFIER	MAML3	102154734	transcript	XM_022405892.1	protein_coding	17	c.-129-68129G>T
19	2823003	G	T	PASS	intron_variant	MODIFIER	MAML3	102154734	transcript	XM_022405893.1	protein_coding	9	c.-129-68129G>T
19	2823003	G	T	PASS	intron_variant	MODIFIER	MAML3	102154734	transcript	XM_022405894.1	protein_coding	10	c.-129-68129G>T
19	2823003	G	T	PASS	intron_variant	MODIFIER	MAML3	102154734	transcript	XM_022405895.1	protein_coding	11	c.-129-68129G>T
19	2823003	G	T	PASS	intron_variant	MODIFIER	MAML3	102154734	transcript	XM_022405891.1	protein_coding	8	c.-129-68129G>T
19	2823003	G	T	PASS	intron_variant	MODIFIER	MAML3	102154734	transcript	XM_022405896.1	protein_coding	6	c.-129-68129G>T
19	2823003	G	T	PASS	intron_variant	MODIFIER	MAML3	102154734	transcript	XM_022405888.1	protein_coding	1	c.472-68129G>T
19	2823003	G	T	PASS	intron_variant	MODIFIER	MAML3	102154734	transcript	XM_022405897.1	protein_coding	1	c.-130+33414G>T
19	2967158	C	CCAGAT	PASS	upstream_gene_variant	MODIFIER	LOC111091090	111091090	transcript	XR_002616145.1	pseudogene	-1	n.-2292_-2291insATCTG
19	2967158	C	CCAGAT	PASS	intron_variant	MODIFIER	MAML3	102154734	transcript	XM_005631778.3	protein_coding	2	c.1971+74527_1971+74528insCAGAT
19	2967158	C	CCAGAT	PASS	intron_variant	MODIFIER	MAML3	102154734	transcript	XM_022405889.1	protein_coding	27	c.1371+74527_1371+74528insCAGAT
19	2967158	C	CCAGAT	PASS	intron_variant	MODIFIER	MAML3	102154734	transcript	XM_022405890.1	protein_coding	25	c.1371+74527_1371+74528insCAGAT
19	2967158	C	CCAGAT	PASS	intron_variant	MODIFIER	MAML3	102154734	transcript	XM_022405892.1	protein_coding	18	c.1371+74527_1371+74528insCAGAT
19	2967158	C	CCAGAT	PASS	intron_variant	MODIFIER	MAML3	102154734	transcript	XM_022405893.1	protein_coding	10	c.1371+74527_1371+74528insCAGAT
19	2967158	C	CCAGAT	PASS	intron_variant	MODIFIER	MAML3	102154734	transcript	XM_022405894.1	protein_coding	11	c.1371+74527_1371+74528insCAGAT
19	2967158	C	CCAGAT	PASS	intron_variant	MODIFIER	MAML3	102154734	transcript	XM_022405895.1	protein_coding	12	c.1371+74527_1371+74528insCAGAT
19	2967158	C	CCAGAT	PASS	intron_variant	MODIFIER	MAML3	102154734	transcript	XM_022405891.1	protein_coding	9	c.1371+74527_1371+74528insCAGAT
19	2967158	C	CCAGAT	PASS	intron_variant	MODIFIER	MAML3	102154734	transcript	XM_022405896.1	protein_coding	7	c.1371+74527_1371+74528insCAGAT
19	2967158	C	CCAGAT	PASS	intron_variant	MODIFIER	MAML3	102154734	transcript	XM_022405888.1	protein_coding	2	c.1971+74527_1971+74528insCAGAT
19	2967158	C	CCAGAT	PASS	intron_variant	MODIFIER	MAML3	102154734	transcript	XM_022405897.1	protein_coding	2	c.1371+74527_1371+74528insCAGAT
19	2967158	C	CCAGAT	PASS	intron_variant	MODIFIER	MAML3	102154734	transcript	XM_022405899.1	protein_coding	2	c.1371+74527_1371+74528insCAGAT
19	2967158	C	CCAGAT	PASS	intron_variant	MODIFIER	MAML3	102154734	transcript	XM_022405898.1	protein_coding	2	c.1371+74527_1371+74528insCAGAT
19	3480258	G	GC	PASS	upstream_gene_variant	MODIFIER	ELF2	476080	transcript	XM_022405906.1	protein_coding	-1	c.-31984_-31983insC
19	3480258	G	GC	PASS	upstream_gene_variant	MODIFIER	ELF2	476080	transcript	XM_022405909.1	protein_coding	-1	c.-31984_-31983insC
19	3480258	G	GC	PASS	upstream_gene_variant	MODIFIER	ELF2	476080	transcript	XM_022405908.1	protein_coding	-1	c.-31984_-31983insC
19	3480258	G	GC	PASS	upstream_gene_variant	MODIFIER	ELF2	476080	transcript	XM_022405910.1	protein_coding	-1	c.-31984_-31983insC
19	3480258	G	GC	PASS	upstream_gene_variant	MODIFIER	ELF2	476080	transcript	XM_022405912.1	protein_coding	-1	c.-31984_-31983insC
19	3480258	G	GC	PASS	upstream_gene_variant	MODIFIER	ELF2	476080	transcript	XM_022405914.1	protein_coding	-1	c.-31984_-31983insC
19	3480258	G	GC	PASS	upstream_gene_variant	MODIFIER	ELF2	476080	transcript	XM_022405916.1	protein_coding	-1	c.-31984_-31983insC
19	3480258	G	GC	PASS	upstream_gene_variant	MODIFIER	ELF2	476080	transcript	XM_022405911.1	protein_coding	-1	c.-31984_-31983insC
19	3480258	G	GC	PASS	upstream_gene_variant	MODIFIER	ELF2	476080	transcript	XM_022405913.1	protein_coding	-1	c.-31984_-31983insC
19	3480258	G	GC	PASS	upstream_gene_variant	MODIFIER	ELF2	476080	transcript	XM_022405919.1	protein_coding	-1	c.-31984_-31983insC
19	3480258	G	GC	PASS	upstream_gene_variant	MODIFIER	ELF2	476080	transcript	XM_022405915.1	protein_coding	-1	c.-31984_-31983insC
19	3480258	G	GC	PASS	intergenic_region	MODIFIER	MGARP-ELF2	607964-476080	intergenic_region	607964-476080		-1	n.3480258_3480259insC
19	3716750	G	A	PASS	upstream_gene_variant	MODIFIER	LOC100686009	100686009	transcript	100686009	pseudogene	-1	n.-761G>A
19	3716750	G	A	PASS	intergenic_region	MODIFIER	NOCT-LOC100686009	483818-100686009	intergenic_region	483818-100686009		-1	n.3716750G>A
19	3829952	A	T	PASS	intergenic_region	MODIFIER	LOC100686009-LOC102156321	100686009-102156321	intergenic_region	100686009-102156321		-1	n.3829952A>T
19	4296943	A	G	PASS	intron_variant	MODIFIER	SLC7A11	483821	transcript	NM_001301862.1	protein_coding	2	c.405-441A>G
19	4296943	A	G	PASS	intron_variant	MODIFIER	SLC7A11	483821	transcript	XM_540941.6	protein_coding	2	c.405-441A>G
19	4435735	G	A	PASS	intergenic_region	MODIFIER	SLC7A11-LOC111091045	483821-111091045	intergenic_region	483821-111091045		-1	n.4435735G>A
19	6627562	G	A	GATKstd	intergenic_region	MODIFIER	LOC100686645-LOC111091101	100686645-111091101	intergenic_region	100686645-111091101		-1	n.6627562G>A
19	7560507	A	T	PASS	intergenic_region	MODIFIER	LOC111091066-LOC106560026	111091066-106560026	intergenic_region	111091066-106560026		-1	n.7560507A>T
19	7616033	G	T	GATKstd	upstream_gene_variant	MODIFIER	LOC106560026	106560026	transcript	106560026	pseudogene	-1	n.-4629C>A
19	7616033	G	T	GATKstd	intergenic_region	MODIFIER	LOC106560026-PABPC4L	106560026-483825	intergenic_region	106560026-483825		-1	n.7616033G>T
19	7617503	A	G	GATKstd	intergenic_region	MODIFIER	LOC106560026-PABPC4L	106560026-483825	intergenic_region	106560026-483825		-1	n.7617503A>G
19	7686474	T	C	PASS	intergenic_region	MODIFIER	LOC106560026-PABPC4L	106560026-483825	intergenic_region	106560026-483825		-1	n.7686474T>C
19	7781054	T	A	PASS	intergenic_region	MODIFIER	LOC106560026-PABPC4L	106560026-483825	intergenic_region	106560026-483825		-1	n.7781054T>A
19	7873252	G	A	GATKstd	upstream_gene_variant	MODIFIER	PABPC4L	483825	transcript	XM_005631797.3	protein_coding	-1	c.-4736G>A
19	7873252	G	A	GATKstd	intergenic_region	MODIFIER	LOC106560026-PABPC4L	106560026-483825	intergenic_region	106560026-483825		-1	n.7873252G>A
19	7914847	A	G	GATKstd	downstream_gene_variant	MODIFIER	LOC100686885	100686885	transcript	100686885	pseudogene	-1	n.*4960A>G
19	7914847	A	G	GATKstd	intergenic_region	MODIFIER	LOC100686885-LOC111091047	100686885-111091047	intergenic_region	100686885-111091047		-1	n.7914847A>G
19	7936116	C	T	PASS	intergenic_region	MODIFIER	LOC100686885-LOC111091047	100686885-111091047	intergenic_region	100686885-111091047		-1	n.7936116C>T
19	8214681	G	A	PASS	intergenic_region	MODIFIER	LOC111091047-LOC100686965	111091047-100686965	intergenic_region	111091047-100686965		-1	n.8214681G>A
19	8347972	TA	T	PASS	intergenic_region	MODIFIER	LOC100686965-LOC100687046	100686965-100687046	intergenic_region	100686965-100687046		-1	n.8347973delA
19	8363646	C	T	PASS	intergenic_region	MODIFIER	LOC100686965-LOC100687046	100686965-100687046	intergenic_region	100686965-100687046		-1	n.8363646C>T
19	8381961	G	T	PASS	intergenic_region	MODIFIER	LOC100686965-LOC100687046	100686965-100687046	intergenic_region	100686965-100687046		-1	n.8381961G>T
19	8470150	C	T	PASS	intergenic_region	MODIFIER	LOC100686965-LOC100687046	100686965-100687046	intergenic_region	100686965-100687046		-1	n.8470150C>T
19	8511724	G	A	PASS	intron_variant	MODIFIER	LOC100687046	100687046	transcript	100687046	pseudogene	1	n.141+3234G>A
19	8522253	T	C	PASS	downstream_gene_variant	MODIFIER	LOC100687046	100687046	transcript	100687046	pseudogene	-1	n.*1018T>C
19	8522253	T	C	PASS	intergenic_region	MODIFIER	LOC100687046-PCDH10	100687046-102156925	intergenic_region	100687046-102156925		-1	n.8522253T>C
19	8694327	G	T	PASS	intron_variant	MODIFIER	PCDH10	102156925	transcript	XM_014121455.2	protein_coding	5	c.3116-22087C>A
19	9275792	T	A	PASS	intergenic_region	MODIFIER	LOC106560045-LOC476081	106560045-476081	intergenic_region	106560045-476081		-1	n.9275792T>A
19	9462605	G	A	PASS	intergenic_region	MODIFIER	LOC106560045-LOC476081	106560045-476081	intergenic_region	106560045-476081		-1	n.9462605G>A
19	9529193	G	T	PASS	intergenic_region	MODIFIER	LOC106560045-LOC476081	106560045-476081	intergenic_region	106560045-476081		-1	n.9529193G>T
19	9625997	GA	G	PASS	intergenic_region	MODIFIER	LOC106560045-LOC476081	106560045-476081	intergenic_region	106560045-476081		-1	n.9625998delA
19	9650389	C	T	PASS	intergenic_region	MODIFIER	LOC106560045-LOC476081	106560045-476081	intergenic_region	106560045-476081		-1	n.9650389C>T
19	9670035	G	A	PASS	intergenic_region	MODIFIER	LOC106560045-LOC476081	106560045-476081	intergenic_region	106560045-476081		-1	n.9670035G>A
19	9690804	A	G	PASS	intergenic_region	MODIFIER	LOC476081-LOC111091102	476081-111091102	intergenic_region	476081-111091102		-1	n.9690804A>G
19	9708047	T	A	PASS	intergenic_region	MODIFIER	LOC476081-LOC111091102	476081-111091102	intergenic_region	476081-111091102		-1	n.9708047T>A
19	9714673	G	A	PASS	intergenic_region	MODIFIER	LOC476081-LOC111091102	476081-111091102	intergenic_region	476081-111091102		-1	n.9714673G>A
19	9725574	G	T	GATKstd	intergenic_region	MODIFIER	LOC476081-LOC111091102	476081-111091102	intergenic_region	476081-111091102		-1	n.9725574G>T
19	9791785	A	G	PASS	intron_variant	MODIFIER	LOC111091102	111091102	transcript	XR_002616161.1	pseudogene	3	n.485-10105T>C
19	9792660	T	C	PASS	intron_variant	MODIFIER	LOC111091102	111091102	transcript	XR_002616161.1	pseudogene	3	n.485-10980A>G
19	9819993	A	T	PASS	intron_variant	MODIFIER	LOC111091102	111091102	transcript	XR_002616161.1	pseudogene	2	n.290-13510T>A
19	10855616	C	T	PASS	intergenic_region	MODIFIER	LOC102157141-LOC102157193	102157141-102157193	intergenic_region	102157141-102157193		-1	n.10855616C>T
19	10899296	G	A	PASS	intron_variant	MODIFIER	LOC102157193	102157193	transcript	XR_002616164.1	pseudogene	5	n.454-496C>T
19	10899296	G	A	PASS	intron_variant	MODIFIER	LOC102157193	102157193	transcript	XR_294792.2	pseudogene	5	n.454-484C>T
19	13278077	C	CTG	PASS	upstream_gene_variant	MODIFIER	INTU	607233	transcript	XM_843557.4	protein_coding	-1	c.-1582_-1581insCA
19	13278077	C	CTG	PASS	upstream_gene_variant	MODIFIER	INTU	607233	transcript	XM_014121430.2	protein_coding	-1	c.-1582_-1581insCA
19	13278077	C	CTG	PASS	upstream_gene_variant	MODIFIER	INTU	607233	transcript	XM_014121431.2	protein_coding	-1	c.-1622_-1621insCA
19	13278077	C	CTG	PASS	upstream_gene_variant	MODIFIER	INTU	607233	transcript	XM_022405959.1	protein_coding	-1	c.-1582_-1581insCA
19	13278077	C	CTG	PASS	upstream_gene_variant	MODIFIER	INTU	607233	transcript	XR_002616187.1	pseudogene	-1	n.-1485_-1484insCA
19	13278077	C	CTG	PASS	intergenic_region	MODIFIER	INTU-LOC100687837	607233-100687837	intergenic_region	607233-100687837		-1	n.13278077_13278078insTG
19	15428700	G	T	GATKstd	intron_variant	MODIFIER	LOC102153490	102153490	transcript	XR_002616200.1	pseudogene	3	n.2188+106G>T
19	15428700	G	T	GATKstd	intron_variant	MODIFIER	LOC102153490	102153490	transcript	XR_002616199.1	pseudogene	3	n.2187+106G>T
19	15428700	G	T	GATKstd	intron_variant	MODIFIER	LOC102153490	102153490	transcript	XR_294799.2	pseudogene	3	n.2187+106G>T
19	16899743	G	GA	PASS	intergenic_region	MODIFIER	LOC111091116-LOC111091049	111091116-111091049	intergenic_region	111091116-111091049		-1	n.16899743_16899744insA
19	17147499	A	T	PASS	intron_variant	MODIFIER	SPATA5	483840	transcript	XM_014121427.2	protein_coding	14	c.2341-34197T>A
19	17147499	A	T	PASS	intron_variant	MODIFIER	SPATA5	483840	transcript	XR_002616206.1	pseudogene	14	n.2403-34197T>A
19	17147499	A	T	PASS	intron_variant	MODIFIER	SPATA5	483840	transcript	XM_540960.5	protein_coding	14	c.2341-34197T>A
19	17147499	A	T	PASS	intron_variant	MODIFIER	SPATA5	483840	transcript	XM_005631830.2	protein_coding	14	c.2341-34197T>A
19	18012936	T	C	PASS	intron_variant	MODIFIER	KIAA1109	483843	transcript	XM_540963.5	protein_coding	7	c.545+179A>G
19	18219780	AAT	A	PASS	intron_variant	MODIFIER	TRPC3	483844	transcript	XM_014121481.2	protein_coding	1	c.228-5639_228-5638delAT
19	18219780	AAT	A	PASS	intron_variant	MODIFIER	TRPC3	483844	transcript	XM_005631841.3	protein_coding	1	c.228-5639_228-5638delAT
19	18219780	AAT	A	PASS	intron_variant	MODIFIER	TRPC3	483844	transcript	XM_014121482.2	protein_coding	1	c.228-5639_228-5638delAT
19	18219780	AAT	A	PASS	intron_variant	MODIFIER	TRPC3	483844	transcript	XM_014121483.2	protein_coding	1	c.228-5639_228-5638delAT
19	18219780	AAT	A	PASS	intron_variant	MODIFIER	TRPC3	483844	transcript	XM_014121484.2	protein_coding	1	c.228-5639_228-5638delAT
19	18219780	AAT	A	PASS	intron_variant	MODIFIER	TRPC3	483844	transcript	XM_022405985.1	protein_coding	1	c.228-5639_228-5638delAT
19	18219780	AAT	A	PASS	intron_variant	MODIFIER	TRPC3	483844	transcript	XM_540964.6	protein_coding	1	c.228-5639_228-5638delAT
19	19023286	T	A	PASS	intron_variant	MODIFIER	NDNF	483848	transcript	XM_846595.4	protein_coding	1	c.-2+12946T>A
19	19124544	T	C	PASS	upstream_gene_variant	MODIFIER	PRDM5	483850	transcript	XM_022405872.1	protein_coding	-1	c.-5107T>C
19	19124544	T	C	PASS	intergenic_region	MODIFIER	LOC100688998-PRDM5	100688998-483850	intergenic_region	100688998-483850		-1	n.19124544T>C
19	19486834	A	G	PASS	intergenic_region	MODIFIER	LOC100682601-LOC609380	100682601-609380	intergenic_region	100682601-609380		-1	n.19486834A>G
19	19680570	G	A	PASS	upstream_gene_variant	MODIFIER	LOC609397	609397	transcript	609397	pseudogene	-1	n.-2291C>T
19	19680570	G	A	PASS	intergenic_region	MODIFIER	LOC609397-LOC100682828	609397-100682828	intergenic_region	609397-100682828		-1	n.19680570G>A
19	19680571	A	C	PASS	upstream_gene_variant	MODIFIER	LOC609397	609397	transcript	609397	pseudogene	-1	n.-2292T>G
19	19680571	A	C	PASS	intergenic_region	MODIFIER	LOC609397-LOC100682828	609397-100682828	intergenic_region	609397-100682828		-1	n.19680571A>C
19	19987563	C	A	GATKstd	intergenic_region	MODIFIER	LOC100856294-LOC111091126	100856294-111091126	intergenic_region	100856294-111091126		-1	n.19987563C>A
19	20386201	C	A	PASS	downstream_gene_variant	MODIFIER	CFC1	609557	transcript	XM_005631848.2	protein_coding	-1	c.*2034C>A
19	20386201	C	A	PASS	downstream_gene_variant	MODIFIER	CFC1	609557	transcript	XM_022406001.1	protein_coding	-1	c.*2034C>A
19	20386201	C	A	PASS	downstream_gene_variant	MODIFIER	CFC1	609557	transcript	XM_014121458.2	protein_coding	-1	c.*2034C>A
19	20386201	C	A	PASS	downstream_gene_variant	MODIFIER	CFC1	609557	transcript	XM_005631849.2	protein_coding	-1	c.*2034C>A
19	20386201	C	A	PASS	intron_variant	MODIFIER	LOC111091127	111091127	transcript	XR_002616237.1	pseudogene	1	n.2857-12931G>T
19	20703863	G	A	PASS	intron_variant	MODIFIER	ARHGEF4	483856	transcript	XM_540976.6	protein_coding	2	c.2876-7526G>A
19	20840691	C	T	PASS	intron_variant	MODIFIER	PLEKHB2	483858	transcript	XM_540978.5	protein_coding	6	c.529+1032C>T
19	20840691	C	T	PASS	intron_variant	MODIFIER	PLEKHB2	483858	transcript	XM_005631855.2	protein_coding	5	c.424-4270C>T
19	20860496	C	T	PASS	intron_variant	MODIFIER	LOC111091129	111091129	transcript	XR_002616240.1	pseudogene	1	n.538+2791C>T
19	20860496	C	T	PASS	intron_variant	MODIFIER	LOC111091129	111091129	transcript	XR_002616241.1	pseudogene	1	n.538+2791C>T
19	20879392	A	G	PASS	intron_variant	MODIFIER	LOC111091129	111091129	transcript	XR_002616240.1	pseudogene	1	n.539-19520A>G
19	20879392	A	G	PASS	intron_variant	MODIFIER	LOC111091129	111091129	transcript	XR_002616241.1	pseudogene	1	n.539-19520A>G
19	20913351	T	G	PASS	intron_variant	MODIFIER	LOC111091129	111091129	transcript	XR_002616240.1	pseudogene	2	n.654-475T>G
19	20913351	T	G	PASS	intron_variant	MODIFIER	LOC111091129	111091129	transcript	XR_002616241.1	pseudogene	2	n.654-475T>G
19	20955648	C	T	PASS	intron_variant	MODIFIER	LOC111091129	111091129	transcript	XR_002616240.1	pseudogene	4	n.1048+4647C>T
19	20955648	C	T	PASS	intron_variant	MODIFIER	LOC111091129	111091129	transcript	XR_002616241.1	pseudogene	4	n.1048+4647C>T
19	20979624	C	G	PASS	intron_variant	MODIFIER	LOC111091129	111091129	transcript	XR_002616240.1	pseudogene	4	n.1049-12525C>G
19	20979624	C	G	PASS	intron_variant	MODIFIER	LOC111091129	111091129	transcript	XR_002616241.1	pseudogene	4	n.1049-12525C>G
19	21019197	G	T	PASS	intergenic_region	MODIFIER	LOC111091129-LOC100683328	111091129-100683328	intergenic_region	111091129-100683328		-1	n.21019197G>T
19	21035396	C	T	PASS	intergenic_region	MODIFIER	LOC111091129-LOC100683328	111091129-100683328	intergenic_region	111091129-100683328		-1	n.21035396C>T
19	21049228	G	A	GATKstd	intergenic_region	MODIFIER	LOC111091129-LOC100683328	111091129-100683328	intergenic_region	111091129-100683328		-1	n.21049228G>A
19	21054771	G	T	PASS	intergenic_region	MODIFIER	LOC111091129-LOC100683328	111091129-100683328	intergenic_region	111091129-100683328		-1	n.21054771G>T
19	21202977	TG	T	PASS	intergenic_region	MODIFIER	LOC111091129-LOC100683328	111091129-100683328	intergenic_region	111091129-100683328		-1	n.21202978delG
19	21352094	T	C	PASS	intergenic_region	MODIFIER	LOC100683328-LOC111091051	100683328-111091051	intergenic_region	100683328-111091051		-1	n.21352094T>C
19	21438504	G	A	PASS	intergenic_region	MODIFIER	LOC100683328-LOC111091051	100683328-111091051	intergenic_region	100683328-111091051		-1	n.21438504G>A
19	22164973	C	T	PASS	intron_variant	MODIFIER	LOC111091131	111091131	transcript	XR_002616243.1	pseudogene	2	n.1332-1098G>A
19	22402270	CCA	C	PASS	intergenic_region	MODIFIER	HS6ST1-UGGT1	100688113-476101	intergenic_region	100688113-476101		-1	n.22402271_22402272delCA
19	22488665	AAAAC	A	PASS	intron_variant	MODIFIER	UGGT1	476101	transcript	XM_022406002.1	protein_coding	17	c.1797+3761_1797+3764delGTTT
19	22488665	AAAAC	A	PASS	intron_variant	MODIFIER	UGGT1	476101	transcript	XM_022406003.1	protein_coding	17	c.1797+3761_1797+3764delGTTT
19	22488665	AAAAC	A	PASS	intron_variant	MODIFIER	UGGT1	476101	transcript	XM_005631858.2	protein_coding	17	c.1779+3761_1779+3764delGTTT
19	22488665	AAAAC	A	PASS	intron_variant	MODIFIER	UGGT1	476101	transcript	XR_002616252.1	pseudogene	17	n.1813+3761_1813+3764delGTTT
19	22945594	TTACTC	T	PASS	upstream_gene_variant	MODIFIER	LIMS2	612895	transcript	XM_005631869.3	protein_coding	-1	c.-4713_-4709delTACTC
19	22945594	TTACTC	T	PASS	intron_variant	MODIFIER	LIMS2	612895	transcript	XM_022406015.1	protein_coding	1	c.-4-12234_-4-12230delTACTC
19	27862583	C	CCTTTTCTTTTTCTTTCTTTCTTTCTTTCTTT	PASS	intergenic_region	MODIFIER	LOC100682780-LOC100856628	100682780-100856628	intergenic_region	100682780-100856628		-1	n.27862583_27862584insCTTTTCTTTTTCTTTCTTTCTTTCTTTCTTT
19	31163057	C	CCAAAGAGGACTTCTTTGATAAATGATGGTATATCCATATAATAAAATACTATG	PASS	intron_variant	MODIFIER	LOC111091155	111091155	transcript	XR_002616325.1	pseudogene	1	n.288+20388_288+20389insCAAAGAGGACTTCTTTGATAAATGATGGTATATCCATATAATAAAATACTATG
19	34889169	T	C	GATKstd	intergenic_region	MODIFIER	LOC111091162-LOC106560032	111091162-106560032	intergenic_region	111091162-106560032		-1	n.34889169T>C
19	34889173	T	A	GATKstd	intergenic_region	MODIFIER	LOC111091162-LOC106560032	111091162-106560032	intergenic_region	111091162-106560032		-1	n.34889173T>A
19	42064846	A	AAGAATTTCAGAGAAAAAAAAAAAAAAAAG	PASS	intergenic_region	MODIFIER	LOC111091179-LOC100685144	111091179-100685144	intergenic_region	111091179-100685144		-1	n.42064846_42064847insAGAATTTCAGAGAAAAAAAAAAAAAAAAG
19	42825991	A	T	GATKstd	intron_variant	MODIFIER	LRP1B	476136	transcript	XM_014121515.2	protein_coding	60	c.9602+4025T>A
19	42825991	A	T	GATKstd	intron_variant	MODIFIER	LRP1B	476136	transcript	XM_014121516.2	protein_coding	59	c.9536+4025T>A
19	42825991	A	T	GATKstd	intron_variant	MODIFIER	LRP1B	476136	transcript	XM_014121517.2	protein_coding	59	c.9536+4025T>A
19	42825991	A	T	GATKstd	intron_variant	MODIFIER	LRP1B	476136	transcript	XM_022406135.1	protein_coding	60	c.9602+4025T>A
19	42825991	A	T	GATKstd	intron_variant	MODIFIER	LRP1B	476136	transcript	XM_022406136.1	protein_coding	60	c.9602+4025T>A
19	42825991	A	T	GATKstd	intron_variant	MODIFIER	LRP1B	476136	transcript	XM_022406137.1	protein_coding	59	c.9461+4025T>A
19	52107942	G	A	GATKstd	downstream_gene_variant	MODIFIER	LOC111091203	111091203	transcript	XR_002616493.1	pseudogene	-1	n.*2429C>T
19	52107942	G	A	GATKstd	intergenic_region	MODIFIER	RND3-LOC111091203	483917-111091203	intergenic_region	483917-111091203		-1	n.52107942G>A
1	17084730	G	C	PASS	intron_variant	MODIFIER	LOC610160	610160	transcript	XM_847578.4	protein_coding	11	c.1431+399C>G
1	17084731	G	C	PASS	intron_variant	MODIFIER	LOC610160	610160	transcript	XM_847578.4	protein_coding	11	c.1431+398C>G
1	17084732	T	C	PASS	intron_variant	MODIFIER	LOC610160	610160	transcript	XM_847578.4	protein_coding	11	c.1431+397A>G
1	35898178	T	TAGCCGTCCTATTCCTGTGCTGGC	PASS	intron_variant	MODIFIER	UTRN	442965	transcript	XM_005615249.3	protein_coding	23	c.3193-278_3193-277insAGCCGTCCTATTCCTGTGCTGGC
1	35898178	T	TAGCCGTCCTATTCCTGTGCTGGC	PASS	intron_variant	MODIFIER	UTRN	442965	transcript	XM_005615250.3	protein_coding	24	c.3178-278_3178-277insAGCCGTCCTATTCCTGTGCTGGC
1	35898178	T	TAGCCGTCCTATTCCTGTGCTGGC	PASS	intron_variant	MODIFIER	UTRN	442965	transcript	XM_005615251.3	protein_coding	24	c.3178-278_3178-277insAGCCGTCCTATTCCTGTGCTGGC
1	35898178	T	TAGCCGTCCTATTCCTGTGCTGGC	PASS	intron_variant	MODIFIER	UTRN	442965	transcript	XM_022417687.1	protein_coding	24	c.3178-278_3178-277insAGCCGTCCTATTCCTGTGCTGGC
1	35898178	T	TAGCCGTCCTATTCCTGTGCTGGC	PASS	intron_variant	MODIFIER	UTRN	442965	transcript	NM_001012395.1	protein_coding	23	c.3178-278_3178-277insAGCCGTCCTATTCCTGTGCTGGC
1	35898178	T	TAGCCGTCCTATTCCTGTGCTGGC	PASS	intron_variant	MODIFIER	UTRN	442965	transcript	XM_005615252.3	protein_coding	23	c.3193-278_3193-277insAGCCGTCCTATTCCTGTGCTGGC
1	35898178	T	TAGCCGTCCTATTCCTGTGCTGGC	PASS	intron_variant	MODIFIER	UTRN	442965	transcript	XM_005615254.3	protein_coding	23	c.3193-278_3193-277insAGCCGTCCTATTCCTGTGCTGGC
1	76656404	TAA	T	PASS	intergenic_region	MODIFIER	LOC111096571-LOC111096572	111096571-111096572	intergenic_region	111096571-111096572		-1	n.76656405_76656406delAA
1	76656413	C	T	GATKstd	intergenic_region	MODIFIER	LOC111096571-LOC111096572	111096571-111096572	intergenic_region	111096571-111096572		-1	n.76656413C>T
1	76656435	C	T	GATKstd	intergenic_region	MODIFIER	LOC111096571-LOC111096572	111096571-111096572	intergenic_region	111096571-111096572		-1	n.76656435C>T
1	76656445	T	G	GATKstd	intergenic_region	MODIFIER	LOC111096571-LOC111096572	111096571-111096572	intergenic_region	111096571-111096572		-1	n.76656445T>G
1	87285081	T	C	PASS	upstream_gene_variant	MODIFIER	SMC5	476327	transcript	XM_005615875.2	protein_coding	-1	c.-4387A>G
1	87285081	T	C	PASS	intron_variant	MODIFIER	SMC5	476327	transcript	XM_533529.6	protein_coding	1	c.197+328A>G
1	87285081	T	C	PASS	intron_variant	MODIFIER	SMC5	476327	transcript	XM_005615874.3	protein_coding	1	c.197+328A>G
1	87285081	T	C	PASS	intron_variant	MODIFIER	SMC5	476327	transcript	XM_022421276.1	protein_coding	1	c.197+328A>G
1	87285088	T	C	PASS	upstream_gene_variant	MODIFIER	SMC5	476327	transcript	XM_005615875.2	protein_coding	-1	c.-4394A>G
1	87285088	T	C	PASS	intron_variant	MODIFIER	SMC5	476327	transcript	XM_533529.6	protein_coding	1	c.197+321A>G
1	87285088	T	C	PASS	intron_variant	MODIFIER	SMC5	476327	transcript	XM_005615874.3	protein_coding	1	c.197+321A>G
1	87285088	T	C	PASS	intron_variant	MODIFIER	SMC5	476327	transcript	XM_022421276.1	protein_coding	1	c.197+321A>G
1	87285092	C	CCCCCGCCT	PASS	upstream_gene_variant	MODIFIER	SMC5	476327	transcript	XM_005615875.2	protein_coding	-1	c.-4399_-4398insAGGCGGGG
1	87285092	C	CCCCCGCCT	PASS	intron_variant	MODIFIER	SMC5	476327	transcript	XM_533529.6	protein_coding	1	c.197+316_197+317insAGGCGGGG
1	87285092	C	CCCCCGCCT	PASS	intron_variant	MODIFIER	SMC5	476327	transcript	XM_005615874.3	protein_coding	1	c.197+316_197+317insAGGCGGGG
1	87285092	C	CCCCCGCCT	PASS	intron_variant	MODIFIER	SMC5	476327	transcript	XM_022421276.1	protein_coding	1	c.197+316_197+317insAGGCGGGG
1	87285096	A	C	PASS	upstream_gene_variant	MODIFIER	SMC5	476327	transcript	XM_005615875.2	protein_coding	-1	c.-4402T>G
1	87285096	A	C	PASS	intron_variant	MODIFIER	SMC5	476327	transcript	XM_533529.6	protein_coding	1	c.197+313T>G
1	87285096	A	C	PASS	intron_variant	MODIFIER	SMC5	476327	transcript	XM_005615874.3	protein_coding	1	c.197+313T>G
1	87285096	A	C	PASS	intron_variant	MODIFIER	SMC5	476327	transcript	XM_022421276.1	protein_coding	1	c.197+313T>G
1	87285098	CATCTTTTT	C	PASS	upstream_gene_variant	MODIFIER	SMC5	476327	transcript	XM_005615875.2	protein_coding	-1	c.-4412_-4405delAAAAAGAT
1	87285098	CATCTTTTT	C	PASS	intron_variant	MODIFIER	SMC5	476327	transcript	XM_533529.6	protein_coding	1	c.197+303_197+310delAAAAAGAT
1	87285098	CATCTTTTT	C	PASS	intron_variant	MODIFIER	SMC5	476327	transcript	XM_005615874.3	protein_coding	1	c.197+303_197+310delAAAAAGAT
1	87285098	CATCTTTTT	C	PASS	intron_variant	MODIFIER	SMC5	476327	transcript	XM_022421276.1	protein_coding	1	c.197+303_197+310delAAAAAGAT
1	96242283	G	A	GATKstd	intergenic_region	MODIFIER	LOC102156486-LOC111090787	102156486-111090787	intergenic_region	102156486-111090787		-1	n.96242283G>A
1	100373473	T	A	PASS	intron_variant	MODIFIER	LOC610960	610960	transcript	XM_005616073.3	protein_coding	3	c.200-3543T>A
20	22830259	A	G	GATKstd	intergenic_region	MODIFIER	EOGT-FAM19A4	494221-610997	intergenic_region	494221-610997		-1	n.22830259A>G
20	32969152	AT	A	PASS	intron_variant	MODIFIER	DNAH12	484715	transcript	XM_014122374.2	protein_coding	25	c.3787-8083delT
20	32969152	AT	A	PASS	intron_variant	MODIFIER	DNAH12	484715	transcript	XM_022406555.1	protein_coding	25	c.3787-8083delT
20	32969152	AT	A	PASS	intron_variant	MODIFIER	DNAH12	484715	transcript	XR_002616764.1	pseudogene	25	n.3956-8083delT
20	38513830	G	T	PASS	downstream_gene_variant	MODIFIER	LOC100688337	100688337	transcript	100688337	pseudogene	-1	n.*2091C>A
20	38513830	G	T	PASS	intron_variant	MODIFIER	DOCK3	476610	transcript	XM_022406664.1	protein_coding	4	c.219-2083C>A
20	38513830	G	T	PASS	intron_variant	MODIFIER	DOCK3	476610	transcript	XM_022406673.1	protein_coding	2	c.-66-2083C>A
20	38513830	G	T	PASS	intron_variant	MODIFIER	DOCK3	476610	transcript	XM_014121951.2	protein_coding	4	c.219-2083C>A
20	38513830	G	T	PASS	intron_variant	MODIFIER	DOCK3	476610	transcript	XM_014121953.2	protein_coding	4	c.219-2083C>A
20	38513830	G	T	PASS	intron_variant	MODIFIER	DOCK3	476610	transcript	XM_022406665.1	protein_coding	4	c.219-2083C>A
20	38513830	G	T	PASS	intron_variant	MODIFIER	DOCK3	476610	transcript	XM_022406666.1	protein_coding	4	c.219-2083C>A
20	38513830	G	T	PASS	intron_variant	MODIFIER	DOCK3	476610	transcript	XM_022406667.1	protein_coding	4	c.219-2083C>A
20	38513830	G	T	PASS	intron_variant	MODIFIER	DOCK3	476610	transcript	XM_022406668.1	protein_coding	4	c.219-2083C>A
20	38513830	G	T	PASS	intron_variant	MODIFIER	DOCK3	476610	transcript	XM_022406669.1	protein_coding	4	c.219-2083C>A
20	38513830	G	T	PASS	intron_variant	MODIFIER	DOCK3	476610	transcript	XM_022406670.1	protein_coding	4	c.219-2083C>A
20	38513830	G	T	PASS	intron_variant	MODIFIER	DOCK3	476610	transcript	XM_022406671.1	protein_coding	4	c.219-2083C>A
20	38513830	G	T	PASS	intron_variant	MODIFIER	DOCK3	476610	transcript	XM_022406672.1	protein_coding	4	c.219-2083C>A
20	38513830	G	T	PASS	intron_variant	MODIFIER	DOCK3	476610	transcript	XM_533813.6	protein_coding	4	c.219-2083C>A
20	57037328	T	TATAA	PASS	upstream_gene_variant	MODIFIER	LOC102156539	102156539	transcript	XR_295044.2	pseudogene	-1	n.-4318_-4317insATAA
20	57037328	T	TATAA	PASS	upstream_gene_variant	MODIFIER	LOC102156539	102156539	transcript	XR_002616992.1	pseudogene	-1	n.-4318_-4317insATAA
20	57037328	T	TATAA	PASS	upstream_gene_variant	MODIFIER	LOC102156539	102156539	transcript	XR_295045.2	pseudogene	-1	n.-4318_-4317insATAA
20	57037328	T	TATAA	PASS	intron_variant	MODIFIER	CSNK1G2	476751	transcript	XM_022407266.1	protein_coding	1	c.-253+4922_-253+4923insTTAT
20	57037340	T	A	GATKstd	upstream_gene_variant	MODIFIER	LOC102156539	102156539	transcript	XR_295044.2	pseudogene	-1	n.-4306T>A
20	57037340	T	A	GATKstd	upstream_gene_variant	MODIFIER	LOC102156539	102156539	transcript	XR_002616992.1	pseudogene	-1	n.-4306T>A
20	57037340	T	A	GATKstd	upstream_gene_variant	MODIFIER	LOC102156539	102156539	transcript	XR_295045.2	pseudogene	-1	n.-4306T>A
20	57037340	T	A	GATKstd	intron_variant	MODIFIER	CSNK1G2	476751	transcript	XM_022407266.1	protein_coding	1	c.-253+4911A>T
20	57237327	T	C	PASS	intergenic_region	MODIFIER	ONECUT3-TCF3	612249-485079	intergenic_region	612249-485079		-1	n.57237327T>C
20	57338332	GAA	G	PASS	downstream_gene_variant	MODIFIER	LOC111091407	111091407	transcript	XR_002617001.1	pseudogene	-1	n.*427_*428delAA
20	57338332	GAA	G	PASS	downstream_gene_variant	MODIFIER	LOC111091407	111091407	transcript	XR_002617000.1	pseudogene	-1	n.*427_*428delAA
20	57338332	GAA	G	PASS	intron_variant	MODIFIER	PLK5	485081	transcript	XM_014122403.2	protein_coding	13	c.1399-79_1399-78delTT
20	57552297	A	ATCCTCG	PASS	upstream_gene_variant	MODIFIER	ATP5D	476756	transcript	XM_014122335.1	protein_coding	-1	c.-2629_-2628insCGAGGA
20	57552297	A	ATCCTCG	PASS	upstream_gene_variant	MODIFIER	CBARP	612341	transcript	XM_022407304.1	protein_coding	-1	c.-2887_-2886insTCCTCG
20	57552297	A	ATCCTCG	PASS	intergenic_region	MODIFIER	ATP5D-CBARP	476756-612341	intergenic_region	476756-612341		-1	n.57552297_57552298insTCCTCG
21	952442	G	A	PASS	intergenic_region	MODIFIER	LOC111091473-LOC606831	111091473-606831	intergenic_region	111091473-606831		-1	n.952442G>A
21	952443	T	A	PASS	intergenic_region	MODIFIER	LOC111091473-LOC606831	111091473-606831	intergenic_region	111091473-606831		-1	n.952443T>A
21	21862269	G	GGAAA	PASS	intron_variant	MODIFIER	ACER3	607939	transcript	XM_844667.4	protein_coding	1	c.103+948_103+949insTTTC
21	21862269	G	GGAAA	PASS	intron_variant	MODIFIER	ACER3	607939	transcript	XM_005633464.2	protein_coding	1	c.-124+948_-124+949insTTTC
21	24917059	G	C	PASS	synonymous_variant	LOW	ARHGEF17	100856275	transcript	XM_005633536.3	protein_coding	2	c.2607C>G	p.Pro869Pro
21	24917059	G	C	PASS	upstream_gene_variant	MODIFIER	LOC102151395	102151395	transcript	XR_295108.3	pseudogene	-1	n.-3669G>C
21	26408667	C	T	PASS	intron_variant	MODIFIER	STIM1	608643	transcript	XM_005633576.3	protein_coding	1	c.139+13588C>T
21	26408667	C	T	PASS	intron_variant	MODIFIER	STIM1	608643	transcript	XM_005633577.3	protein_coding	1	c.139+13588C>T
21	26408667	C	T	PASS	intron_variant	MODIFIER	STIM1	608643	transcript	XM_003433013.4	protein_coding	1	c.139+13588C>T
21	26408667	C	T	PASS	intron_variant	MODIFIER	STIM1	608643	transcript	XM_845570.5	protein_coding	1	c.139+13588C>T
21	26747033	CAATAA	C	PASS	intergenic_region	MODIFIER	LOC485223-TRIM21	485223-485226	intergenic_region	485223-485226		-1	n.26747034_26747038delAATAA
21	27928371	T	C	PASS	upstream_gene_variant	MODIFIER	LOC111091470	111091470	transcript	111091470	pseudogene	-1	n.-4156T>C
21	27928371	T	C	PASS	intergenic_region	MODIFIER	LOC491627-LOC111091470	491627-111091470	intergenic_region	491627-111091470		-1	n.27928371T>C
22	2665517	C	T	PASS	upstream_gene_variant	MODIFIER	FNDC3A	476914	transcript	XM_022408266.1	protein_coding	-1	c.-2082G>A
22	2665517	C	T	PASS	intron_variant	MODIFIER	FNDC3A	476914	transcript	XM_005633873.3	protein_coding	1	c.-39-2043G>A
22	3052145	G	T	PASS	downstream_gene_variant	MODIFIER	RCBTB2	485446	transcript	XM_022408280.1	protein_coding	-1	c.*1102G>T
22	3052145	G	T	PASS	downstream_gene_variant	MODIFIER	RCBTB2	485446	transcript	XM_022408287.1	protein_coding	-1	c.*1102G>T
22	3052145	G	T	PASS	downstream_gene_variant	MODIFIER	RCBTB2	485446	transcript	XM_022408282.1	protein_coding	-1	c.*1102G>T
22	3052145	G	T	PASS	downstream_gene_variant	MODIFIER	RCBTB2	485446	transcript	XM_022408285.1	protein_coding	-1	c.*1102G>T
22	3052145	G	T	PASS	downstream_gene_variant	MODIFIER	RCBTB2	485446	transcript	XM_022408284.1	protein_coding	-1	c.*1102G>T
22	3052145	G	T	PASS	downstream_gene_variant	MODIFIER	RCBTB2	485446	transcript	XM_022408281.1	protein_coding	-1	c.*1102G>T
22	3052145	G	T	PASS	downstream_gene_variant	MODIFIER	RCBTB2	485446	transcript	XM_022408286.1	protein_coding	-1	c.*1102G>T
22	3052145	G	T	PASS	intergenic_region	MODIFIER	RCBTB2-LOC111091802	485446-111091802	intergenic_region	485446-111091802		-1	n.3052145G>T
22	33762628	A	C	PASS	intergenic_region	MODIFIER	LOC106557561-LOC111091786	106557561-111091786	intergenic_region	106557561-111091786		-1	n.33762628A>C
22	46089265	T	C	GATKstd	downstream_gene_variant	MODIFIER	LOC100686349	100686349	transcript	100686349	pseudogene	-1	n.*1995A>G
22	46089265	T	C	GATKstd	intergenic_region	MODIFIER	LOC611294-LOC100686349	611294-100686349	intergenic_region	611294-100686349		-1	n.46089265T>C
22	49886570	T	C	GATKstd	downstream_gene_variant	MODIFIER	CLYBL	476974	transcript	XM_022408122.1	protein_coding	-1	c.*20830T>C
22	49886570	T	C	GATKstd	intron_variant	MODIFIER	LOC102154680	102154680	transcript	XR_295240.3	pseudogene	1	n.134-16470A>G
22	49886570	T	C	GATKstd	intron_variant	MODIFIER	CLYBL	476974	transcript	XM_022408121.1	protein_coding	8	c.*25-7178T>C
22	55253436	CA	C	PASS	intron_variant	MODIFIER	LOC111091707	111091707	transcript	XR_002617659.1	pseudogene	1	n.261+13079delT
22	55253436	CA	C	PASS	intron_variant	MODIFIER	LOC111091707	111091707	transcript	XR_002617660.1	pseudogene	1	n.261+13079delT
22	55253436	CA	C	PASS	intron_variant	MODIFIER	LOC111091707	111091707	transcript	XR_002617662.1	pseudogene	1	n.70+13290delT
22	55253437	A	C	GATKstd	intron_variant	MODIFIER	LOC111091707	111091707	transcript	XR_002617659.1	pseudogene	1	n.261+13079T>G
22	55253437	A	C	GATKstd	intron_variant	MODIFIER	LOC111091707	111091707	transcript	XR_002617660.1	pseudogene	1	n.261+13079T>G
22	55253437	A	C	GATKstd	intron_variant	MODIFIER	LOC111091707	111091707	transcript	XR_002617662.1	pseudogene	1	n.70+13290T>G
22	57896870	A	G	PASS	intergenic_region	MODIFIER	LOC111091770-LOC111091777	111091770-111091777	intergenic_region	111091770-111091777		-1	n.57896870A>G
23	10669382	A	AG	PASS	downstream_gene_variant	MODIFIER	LOC111091882	111091882	transcript	XR_002618062.1	pseudogene	-1	n.*1939_*1940insG
23	10669382	A	AG	PASS	downstream_gene_variant	MODIFIER	LOC111091882	111091882	transcript	XR_002618061.1	pseudogene	-1	n.*1937_*1938insG
23	10669382	A	AG	PASS	intron_variant	MODIFIER	ULK4	477033	transcript	XM_022408505.1	protein_coding	36	c.3744+25182_3744+25183insC
23	10669382	A	AG	PASS	intron_variant	MODIFIER	ULK4	477033	transcript	XM_022408506.1	protein_coding	36	c.3741+25182_3741+25183insC
23	10669382	A	AG	PASS	intron_variant	MODIFIER	ULK4	477033	transcript	XM_534232.5	protein_coding	35	c.3675+25182_3675+25183insC
23	25061096	G	A	PASS	intergenic_region	MODIFIER	LOC111091969-TBC1D5	111091969-485651	intergenic_region	111091969-485651		-1	n.25061096G>A
23	25232305	A	G	GATKstd	intron_variant	MODIFIER	TBC1D5	485651	transcript	XM_022408588.1	protein_coding	1	c.-289-22143A>G
23	25232305	A	G	GATKstd	intron_variant	MODIFIER	TBC1D5	485651	transcript	XM_022408589.1	protein_coding	1	c.-427-22143A>G
23	25232305	A	G	GATKstd	intron_variant	MODIFIER	TBC1D5	485651	transcript	XM_022408590.1	protein_coding	2	c.-290+7262A>G
23	25232305	A	G	GATKstd	intron_variant	MODIFIER	TBC1D5	485651	transcript	XM_022408594.1	protein_coding	1	c.-413-22143A>G
23	25232305	A	G	GATKstd	intron_variant	MODIFIER	TBC1D5	485651	transcript	XM_022408595.1	protein_coding	1	c.-365+25301A>G
23	25232305	A	G	GATKstd	intron_variant	MODIFIER	TBC1D5	485651	transcript	XM_022408596.1	protein_coding	1	c.-341-22143A>G
23	25232305	A	G	GATKstd	intron_variant	MODIFIER	TBC1D5	485651	transcript	XM_022408597.1	protein_coding	1	c.-227+25301A>G
23	25232305	A	G	GATKstd	intron_variant	MODIFIER	TBC1D5	485651	transcript	XM_005634372.3	protein_coding	1	c.-289-22143A>G
23	25232305	A	G	GATKstd	intron_variant	MODIFIER	TBC1D5	485651	transcript	XM_014106577.2	protein_coding	1	c.-289-22143A>G
23	25232305	A	G	GATKstd	intron_variant	MODIFIER	TBC1D5	485651	transcript	XM_022408598.1	protein_coding	1	c.-289-22143A>G
23	25232306	A	C	GATKstd	intron_variant	MODIFIER	TBC1D5	485651	transcript	XM_022408588.1	protein_coding	1	c.-289-22142A>C
23	25232306	A	C	GATKstd	intron_variant	MODIFIER	TBC1D5	485651	transcript	XM_022408589.1	protein_coding	1	c.-427-22142A>C
23	25232306	A	C	GATKstd	intron_variant	MODIFIER	TBC1D5	485651	transcript	XM_022408590.1	protein_coding	2	c.-290+7263A>C
23	25232306	A	C	GATKstd	intron_variant	MODIFIER	TBC1D5	485651	transcript	XM_022408594.1	protein_coding	1	c.-413-22142A>C
23	25232306	A	C	GATKstd	intron_variant	MODIFIER	TBC1D5	485651	transcript	XM_022408595.1	protein_coding	1	c.-365+25302A>C
23	25232306	A	C	GATKstd	intron_variant	MODIFIER	TBC1D5	485651	transcript	XM_022408596.1	protein_coding	1	c.-341-22142A>C
23	25232306	A	C	GATKstd	intron_variant	MODIFIER	TBC1D5	485651	transcript	XM_022408597.1	protein_coding	1	c.-227+25302A>C
23	25232306	A	C	GATKstd	intron_variant	MODIFIER	TBC1D5	485651	transcript	XM_005634372.3	protein_coding	1	c.-289-22142A>C
23	25232306	A	C	GATKstd	intron_variant	MODIFIER	TBC1D5	485651	transcript	XM_014106577.2	protein_coding	1	c.-289-22142A>C
23	25232306	A	C	GATKstd	intron_variant	MODIFIER	TBC1D5	485651	transcript	XM_022408598.1	protein_coding	1	c.-289-22142A>C
23	26732655	A	AAT	PASS	downstream_gene_variant	MODIFIER	LOC111091923	111091923	transcript	XR_002618163.1	pseudogene	-1	n.*3824_*3825insAT
23	26732655	A	AAT	PASS	intergenic_region	MODIFIER	LOC111091941-LOC111091923	111091941-111091923	intergenic_region	111091941-111091923		-1	n.26732655_26732656insAT
23	30432839	C	T	GATKstd	intergenic_region	MODIFIER	BFSP2-CDV3	608938-100685602	intergenic_region	608938-100685602		-1	n.30432839C>T
23	43969695	G	A	PASS	stop_gained	HIGH	HPS3	485709	transcript	XM_542830.6	protein_coding	13	c.2420G>A	p.Trp807*
23	43969695	G	A	PASS	stop_gained	HIGH	HPS3	485709	transcript	XM_005634557.3	protein_coding	13	c.2420G>A	p.Trp807*
23	43969695	G	A	PASS	3_prime_UTR_variant	MODIFIER	CP	442963	transcript	XM_005634556.3	protein_coding	22	c.*57C>T
23	43969695	G	A	PASS	3_prime_UTR_variant	MODIFIER	CP	442963	transcript	XM_014106603.2	protein_coding	20	c.*57C>T
23	43969695	G	A	PASS	3_prime_UTR_variant	MODIFIER	CP	442963	transcript	XM_022408738.1	protein_coding	23	c.*57C>T
23	43969695	G	A	PASS	intron_variant	MODIFIER	HPS3	485709	transcript	XR_002618320.1	pseudogene	12	n.2385+475G>A
23	43969695	G	A	PASS	intron_variant	MODIFIER	HPS3	485709	transcript	XR_002618321.1	pseudogene	12	n.2385+475G>A
23	43969695	G	A	PASS	intron_variant	MODIFIER	HPS3	485709	transcript	XM_022408741.1	protein_coding	12	c.2289+475G>A
23	43969695	G	A	PASS	non_coding_transcript_exon_variant	MODIFIER	HPS3	485709	transcript	XR_002618318.1	pseudogene	13	n.2516G>A
23	43969695	G	A	PASS	non_coding_transcript_exon_variant	MODIFIER	HPS3	485709	transcript	XR_002618319.1	pseudogene	13	n.2516G>A
23	43969695	G	A	PASS	non_coding_transcript_exon_variant	MODIFIER	HPS3	485709	transcript	XR_295369.3	pseudogene	13	n.2516G>A
23	43969695	G	A	PASS	non_coding_transcript_exon_variant	MODIFIER	HPS3	485709	transcript	XR_295370.3	pseudogene	13	n.2516G>A
23	52031985	C	T	PASS	missense_variant	MODERATE	LOC106557613	106557613	transcript	XM_014106531.1	protein_coding	7	c.1136C>T	p.Ala379Val
23	52172628	T	C	PASS	intergenic_region	MODIFIER	OPA1-CHR_END	477129-CHR_END	intergenic_region	477129-CHR_END		-1	n.52172628T>C
24	1870453	AATAAATAAAT	A	PASS	intron_variant	MODIFIER	AR	403588	transcript	NM_001003053.1	protein_coding	3	c.*868-2400553_*868-2400544delATAAATAAAT
24	17543896	C	CACGTCGGGTGCTCTGTGTCGGGGAGTGGGGAGGGGTGGCGTTCTGATATCGCGACCTCCGGCGCGGAAGGCTTTGGCCCTCCCA	PASS	upstream_gene_variant	MODIFIER	AP5S1	609098	transcript	XM_005634826.3	protein_coding	-1	c.-1269_-1268insTGGGAGGGCCAAAGCCTTCCGCGCCGGAGGTCGCGATATCAGAACGCCACCCCTCCCCACTCCCCGACACAGAGCACCCGACGT
24	17543896	C	CACGTCGGGTGCTCTGTGTCGGGGAGTGGGGAGGGGTGGCGTTCTGATATCGCGACCTCCGGCGCGGAAGGCTTTGGCCCTCCCA	PASS	upstream_gene_variant	MODIFIER	AP5S1	609098	transcript	XM_014107046.2	protein_coding	-1	c.-1269_-1268insTGGGAGGGCCAAAGCCTTCCGCGCCGGAGGTCGCGATATCAGAACGCCACCCCTCCCCACTCCCCGACACAGAGCACCCGACGT
24	17543896	C	CACGTCGGGTGCTCTGTGTCGGGGAGTGGGGAGGGGTGGCGTTCTGATATCGCGACCTCCGGCGCGGAAGGCTTTGGCCCTCCCA	PASS	upstream_gene_variant	MODIFIER	AP5S1	609098	transcript	XM_846303.4	protein_coding	-1	c.-1269_-1268insTGGGAGGGCCAAAGCCTTCCGCGCCGGAGGTCGCGATATCAGAACGCCACCCCTCCCCACTCCCCGACACAGAGCACCCGACGT
24	17543896	C	CACGTCGGGTGCTCTGTGTCGGGGAGTGGGGAGGGGTGGCGTTCTGATATCGCGACCTCCGGCGCGGAAGGCTTTGGCCCTCCCA	PASS	intergenic_region	MODIFIER	AP5S1-CDC25B	609098-485790	intergenic_region	609098-485790		-1	n.17543896_17543897insACGTCGGGTGCTCTGTGTCGGGGAGTGGGGAGGGGTGGCGTTCTGATATCGCGACCTCCGGCGCGGAAGGCTTTGGCCCTCCCA
24	22155526	A	AGG	PASS	intron_variant	MODIFIER	MAPRE1	100685707	transcript	NM_001251946.1	protein_coding	5	c.597+954_597+955insGG
24	39479344	C	CCT	PASS	intron_variant	MODIFIER	AR	403588_circ	transcript	NM_001003053.1_circ	protein_coding	3	c.868+4747883_868+4747884insCT
24	39833729	TGGAAA	T	PASS	upstream_gene_variant	MODIFIER	LOC111092236	111092236	transcript	XR_002618900.1	pseudogene	-1	n.-262_-258delGGAAA
24	39833729	TGGAAA	T	PASS	intron_variant	MODIFIER	AR	403588_circ	transcript	NM_001003053.1_circ	protein_coding	3	c.868+5102269_868+5102273delGGAAA
24	40527891	C	T	PASS	intron_variant	MODIFIER	AR	403588_circ	transcript	NM_001003053.1_circ	protein_coding	3	c.868+5796430C>T
24	41715148	G	A	PASS	upstream_gene_variant	MODIFIER	GCNT7	102156144	transcript	XM_022408822.1	protein_coding	-1	c.-24866C>T
24	41715148	G	A	PASS	downstream_gene_variant	MODIFIER	LOC106557710	106557710	transcript	XR_001314410.2	pseudogene	-1	n.*4578G>A
24	41715148	G	A	PASS	downstream_gene_variant	MODIFIER	FAM209B	611771	transcript	XM_849485.5	protein_coding	-1	c.*2930G>A
24	41715148	G	A	PASS	intron_variant	MODIFIER	AR	403588_circ	transcript	NM_001003053.1_circ	protein_coding	3	c.868+6983687G>A
24	43462213	G	A	PASS	upstream_gene_variant	MODIFIER	NPEPL1	485946	transcript	XM_543071.4	protein_coding	-1	c.-669G>A
24	43462213	G	A	PASS	intron_variant	MODIFIER	AR	403588_circ	transcript	NM_001003053.1_circ	protein_coding	3	c.869-8507573G>A
24	43462213	G	A	PASS	intron_variant	MODIFIER	LOC111092052	111092052	transcript	XR_002618489.1	pseudogene	1	n.102-175C>T
24	43462213	G	A	PASS	intron_variant	MODIFIER	LOC111092052	111092052	transcript	XR_002618491.1	pseudogene	1	n.102-175C>T
24	43462213	G	A	PASS	non_coding_transcript_exon_variant	MODIFIER	LOC111092052	111092052	transcript	XR_002618487.1	pseudogene	1	n.186C>T
24	43462213	G	A	PASS	non_coding_transcript_exon_variant	MODIFIER	LOC111092052	111092052	transcript	XR_002618488.1	pseudogene	1	n.186C>T
24	43462213	G	A	PASS	non_coding_transcript_exon_variant	MODIFIER	LOC111092052	111092052	transcript	XR_002618490.1	pseudogene	1	n.186C>T
25	6886931	C	A	PASS	upstream_gene_variant	MODIFIER	STARD13	477311	transcript	XM_022409995.1	protein_coding	-1	c.-193121C>A
25	6886931	C	A	PASS	intron_variant	MODIFIER	STARD13	477311	transcript	XM_022409983.1	protein_coding	4	c.64+76544C>A
25	6886931	C	A	PASS	intron_variant	MODIFIER	STARD13	477311	transcript	XM_022409984.1	protein_coding	5	c.64+76544C>A
25	6886931	C	A	PASS	intron_variant	MODIFIER	STARD13	477311	transcript	XM_022409985.1	protein_coding	4	c.64+76544C>A
25	6886931	C	A	PASS	intron_variant	MODIFIER	STARD13	477311	transcript	XM_022409986.1	protein_coding	3	c.64+76544C>A
25	6886931	C	A	PASS	intron_variant	MODIFIER	STARD13	477311	transcript	XM_022409988.1	protein_coding	3	c.64+76544C>A
25	6886931	C	A	PASS	intron_variant	MODIFIER	STARD13	477311	transcript	XM_022409987.1	protein_coding	3	c.64+76544C>A
25	6886931	C	A	PASS	intron_variant	MODIFIER	STARD13	477311	transcript	XM_022409989.1	protein_coding	3	c.64+76544C>A
25	6886931	C	A	PASS	intron_variant	MODIFIER	STARD13	477311	transcript	XM_022409991.1	protein_coding	3	c.52+76544C>A
25	6886931	C	A	PASS	intron_variant	MODIFIER	STARD13	477311	transcript	XM_022409997.1	protein_coding	2	c.-234-27368C>A
25	6886931	C	A	PASS	intron_variant	MODIFIER	STARD13	477311	transcript	XM_022409980.1	protein_coding	2	c.91+76544C>A
25	6886931	C	A	PASS	intron_variant	MODIFIER	STARD13	477311	transcript	XM_022409979.1	protein_coding	1	c.124+715C>A
25	6886931	C	A	PASS	intron_variant	MODIFIER	STARD13	477311	transcript	XM_005635471.2	protein_coding	1	c.124+715C>A
25	21889978	C	G	PASS	intergenic_region	MODIFIER	LOC111092440-LOC100686034	111092440-100686034	intergenic_region	111092440-100686034		-1	n.21889978C>G
25	30969095	G	A	PASS	intron_variant	MODIFIER	DPYSL2	486107	transcript	XM_844032.5	protein_coding	2	c.444-474C>T
25	30969095	G	A	PASS	intron_variant	MODIFIER	DPYSL2	486107	transcript	XM_022410041.1	protein_coding	2	c.21-474C>T
25	30969095	G	A	PASS	intron_variant	MODIFIER	DPYSL2	486107	transcript	XM_022410040.1	protein_coding	2	c.108-474C>T
25	30969095	G	A	PASS	intron_variant	MODIFIER	DPYSL2	486107	transcript	XM_853027.5	protein_coding	2	c.129-474C>T
25	32909167	A	AGGAGGAGGAGGAGGG	PASS	intergenic_region	MODIFIER	LOC111092462-ADAM7	111092462-477379	intergenic_region	111092462-477379		-1	n.32909167_32909168insGGAGGAGGAGGAGGG
25	35615932	A	C	GATKstd	downstream_gene_variant	MODIFIER	LOC100684509	100684509	transcript	100684509	pseudogene	-1	n.*2501T>G
25	35615932	A	C	GATKstd	intergenic_region	MODIFIER	GFRA2-LOC100684509	609172-100684509	intergenic_region	609172-100684509		-1	n.35615932A>C
25	39145922	A	G	PASS	intron_variant	MODIFIER	LOC111092411	111092411	transcript	XR_002619305.1	pseudogene	2	n.4534-1888T>C
25	41399334	G	A	PASS	intergenic_region	MODIFIER	LOC102153955-PID1	102153955-100685906	intergenic_region	102153955-100685906		-1	n.41399334G>A
25	46207847	G	T	PASS	downstream_gene_variant	MODIFIER	LOC100685231	100685231	transcript	100685231	pseudogene	-1	n.*1820G>T
25	46207847	G	T	PASS	intergenic_region	MODIFIER	LOC100685231-LOC111092365	100685231-111092365	intergenic_region	100685231-111092365		-1	n.46207847G>T
25	46276664	C	T	PASS	downstream_gene_variant	MODIFIER	LOC106557797	106557797	transcript	XR_001314536.2	pseudogene	-1	n.*3997G>A
25	46276664	C	T	PASS	intergenic_region	MODIFIER	LOC111092365-LOC106557797	111092365-106557797	intergenic_region	111092365-106557797		-1	n.46276664C>T
25	48167463	ACTGTG	A	PASS	intron_variant	MODIFIER	MLPH	607077	transcript	NM_001103219.2	protein_coding	17	c.1717-45_1717-41delCTGTG
25	48507486	C	T	PASS	upstream_gene_variant	MODIFIER	LOC111092353	111092353	transcript	XR_002619160.1	pseudogene	-1	n.-2690G>A
25	48507486	C	T	PASS	intron_variant	MODIFIER	UBE2F	477421	transcript	XM_005635924.3	protein_coding	1	c.-16-613C>T
25	48507486	C	T	PASS	intron_variant	MODIFIER	UBE2F	477421	transcript	XM_534617.6	protein_coding	1	c.-16-613C>T
25	49349856	G	A	GATKstd	intron_variant	MODIFIER	HDAC4	607662	transcript	XM_022410009.1	protein_coding	16	c.2201-2855C>T
25	49764242	C	G	PASS	intergenic_region	MODIFIER	LOC111092364-LOC111092418	111092364-111092418	intergenic_region	111092364-111092418		-1	n.49764242C>G
26	20832741	G	T	PASS	intergenic_region	MODIFIER	LOC111092701-LOC111092671	111092701-111092671	intergenic_region	111092701-111092671		-1	n.20832741G>T
26	27248013	A	G	GATKstd	intron_variant	MODIFIER	LOC607368	607368	transcript	XM_014108148.2	protein_coding	2	c.368+318724A>G
26	27248013	A	G	GATKstd	intron_variant	MODIFIER	LOC607368	607368	transcript	XM_014108163.2	protein_coding	2	c.366-357164A>G
26	27248013	A	G	GATKstd	intron_variant	MODIFIER	LOC607368	607368	transcript	XM_014108164.2	protein_coding	3	c.366-357164A>G
26	27248013	A	G	GATKstd	intron_variant	MODIFIER	LOC607368	607368	transcript	XM_022410581.1	protein_coding	3	c.365+327619A>G
26	27248013	A	G	GATKstd	intron_variant	MODIFIER	LOC607368	607368	transcript	XM_014108175.2	protein_coding	3	c.366-357164A>G
26	27248013	A	G	GATKstd	intron_variant	MODIFIER	LOC607368	607368	transcript	XM_022410575.1	protein_coding	3	c.365+327619A>G
26	27248013	A	G	GATKstd	intron_variant	MODIFIER	LOC607368	607368	transcript	XM_022410576.1	protein_coding	2	c.366-357164A>G
26	27248013	A	G	GATKstd	intron_variant	MODIFIER	LOC607368	607368	transcript	XM_014108157.1	protein_coding	2	c.366-370739A>G
26	27248013	A	G	GATKstd	intron_variant	MODIFIER	LOC607368	607368	transcript	XM_014108178.2	protein_coding	2	c.363-357164A>G
26	27248013	A	G	GATKstd	intron_variant	MODIFIER	LOC607368	607368	transcript	XM_014108179.2	protein_coding	3	c.363-357164A>G
26	27248013	A	G	GATKstd	intron_variant	MODIFIER	LOC607368	607368	transcript	XM_022410583.1	protein_coding	2	c.366-357164A>G
26	27248013	A	G	GATKstd	intron_variant	MODIFIER	LOC607368	607368	transcript	XM_022410584.1	protein_coding	3	c.366-357164A>G
26	27248013	A	G	GATKstd	intron_variant	MODIFIER	LOC607368	607368	transcript	XM_022410578.1	protein_coding	3	c.366-357164A>G
26	27248013	A	G	GATKstd	intron_variant	MODIFIER	LOC607368	607368	transcript	XM_022410579.1	protein_coding	2	c.366-357164A>G
26	27248013	A	G	GATKstd	intron_variant	MODIFIER	LOC607368	607368	transcript	XM_022410587.1	protein_coding	2	c.363-357164A>G
26	27248013	A	G	GATKstd	intron_variant	MODIFIER	LOC607368	607368	transcript	XM_022410588.1	protein_coding	3	c.363-357164A>G
26	27248013	A	G	GATKstd	intron_variant	MODIFIER	LOC607368	607368	transcript	XM_022410577.1	protein_coding	2	c.366-370739A>G
26	27248013	A	G	GATKstd	intron_variant	MODIFIER	LOC607368	607368	transcript	XM_022410585.1	protein_coding	3	c.365+355773A>G
26	27248013	A	G	GATKstd	intron_variant	MODIFIER	LOC607368	607368	transcript	XM_022410573.1	protein_coding	2	c.362+357048A>G
26	27248013	A	G	GATKstd	intron_variant	MODIFIER	LOC607368	607368	transcript	XM_022410580.1	protein_coding	3	c.365+355773A>G
26	27248013	A	G	GATKstd	intron_variant	MODIFIER	LOC607368	607368	transcript	XM_022410586.1	protein_coding	2	c.362+357048A>G
26	27248013	A	G	GATKstd	intron_variant	MODIFIER	LOC607368	607368	transcript	XM_014108150.2	protein_coding	2	c.368+318724A>G
26	27248013	A	G	GATKstd	intron_variant	MODIFIER	LOC607368	607368	transcript	XM_014108151.2	protein_coding	2	c.365+318727A>G
26	27248013	A	G	GATKstd	intron_variant	MODIFIER	LOC607368	607368	transcript	XM_022410572.1	protein_coding	3	c.368+279073A>G
26	27248013	A	G	GATKstd	intron_variant	MODIFIER	LOC607368	607368	transcript	XM_022410569.1	protein_coding	2	c.368+318724A>G
26	27248013	A	G	GATKstd	intron_variant	MODIFIER	LOC607368	607368	transcript	XM_022410570.1	protein_coding	2	c.365+318727A>G
26	27248013	A	G	GATKstd	intron_variant	MODIFIER	LOC607368	607368	transcript	XM_022410571.1	protein_coding	3	c.368+279073A>G
26	27248013	A	G	GATKstd	intron_variant	MODIFIER	LOC607368	607368	transcript	XM_014108154.2	protein_coding	2	c.365+318727A>G
26	27248013	A	G	GATKstd	intron_variant	MODIFIER	LOC607368	607368	transcript	XM_014108156.2	protein_coding	2	c.365+318727A>G
26	27248013	A	G	GATKstd	intron_variant	MODIFIER	LOC607368	607368	transcript	XM_022410589.1	protein_coding	2	c.353+82629A>G
26	27248013	A	G	GATKstd	intron_variant	MODIFIER	LOC607368	607368	transcript	XM_022410590.1	protein_coding	2	c.353+82629A>G
26	29106796	C	T	PASS	upstream_gene_variant	MODIFIER	RTN4R	486414	transcript	XM_022410344.1	protein_coding	-1	c.-3195C>T
26	29106796	C	T	PASS	intergenic_region	MODIFIER	LOC111092682-RTN4R	111092682-486414	intergenic_region	111092682-486414		-1	n.29106796C>T
26	30368113	G	A	PASS	3_prime_UTR_variant	MODIFIER	MED15	608008	transcript	XM_003433441.4	protein_coding	20	c.*541G>A
26	30368113	G	A	PASS	3_prime_UTR_variant	MODIFIER	MED15	608008	transcript	XM_014108207.2	protein_coding	16	c.*541G>A
26	30368113	G	A	PASS	3_prime_UTR_variant	MODIFIER	MED15	608008	transcript	XM_844799.5	protein_coding	17	c.*541G>A
26	30368113	G	A	PASS	3_prime_UTR_variant	MODIFIER	MED15	608008	transcript	XM_022410821.1	protein_coding	15	c.*541G>A
26	30368113	G	A	PASS	3_prime_UTR_variant	MODIFIER	MED15	608008	transcript	XM_014108208.2	protein_coding	16	c.*541G>A
26	30368113	G	A	PASS	downstream_gene_variant	MODIFIER	LOC608483	608483	transcript	XM_014108242.2	protein_coding	-1	c.*1369C>T
26	30368113	G	A	PASS	downstream_gene_variant	MODIFIER	LOC608483	608483	transcript	XM_022410822.1	protein_coding	-1	c.*1369C>T
26	32483795	G	A	PASS	non_coding_transcript_exon_variant	MODIFIER	LOC111092511	111092511	transcript	XR_002619519.1	pseudogene	4	n.3776G>A
26	32483795	G	A	PASS	non_coding_transcript_exon_variant	MODIFIER	LOC111092511	111092511	transcript	XR_002619520.1	pseudogene	5	n.3461G>A
26	32581163	C	T	PASS	intergenic_region	MODIFIER	LOC111092511-LOC100686148	111092511-100686148	intergenic_region	111092511-100686148		-1	n.32581163C>T
26	32854869	TA	T	PASS	intergenic_region	MODIFIER	LOC111092511-LOC100686148	111092511-100686148	intergenic_region	111092511-100686148		-1	n.32854870delA
26	32903986	C	A	PASS	intergenic_region	MODIFIER	LOC111092511-LOC100686148	111092511-100686148	intergenic_region	111092511-100686148		-1	n.32903986C>A
26	33834038	AAATTTTTTTTT	A	PASS	intron_variant	MODIFIER	PCDH15	609280	transcript	XM_014108224.2	protein_coding	2	c.-28-18925_-28-18915delAATTTTTTTTT
26	33834038	AAATTTTTTTTT	A	PASS	intron_variant	MODIFIER	PCDH15	609280	transcript	XM_022410421.1	protein_coding	2	c.-28-18925_-28-18915delAATTTTTTTTT
26	33834038	AAATTTTTTTTT	A	PASS	intron_variant	MODIFIER	PCDH15	609280	transcript	XM_022410419.1	protein_coding	2	c.-28-18925_-28-18915delAATTTTTTTTT
26	33834038	AAATTTTTTTTT	A	PASS	intron_variant	MODIFIER	PCDH15	609280	transcript	XM_022410420.1	protein_coding	1	c.-28-18925_-28-18915delAATTTTTTTTT
26	38397109	T	A	PASS	intron_variant	MODIFIER	RNLS	610448	transcript	XM_005636642.3	protein_coding	4	c.421+9328A>T
26	38397109	T	A	PASS	intron_variant	MODIFIER	RNLS	610448	transcript	XM_022410318.1	protein_coding	4	c.421+9328A>T
26	38397109	T	A	PASS	intron_variant	MODIFIER	RNLS	610448	transcript	XM_014108134.2	protein_coding	4	c.421+9328A>T
26	38397109	T	A	PASS	intron_variant	MODIFIER	RNLS	610448	transcript	XR_001314613.2	pseudogene	4	n.783+9328A>T
26	38397109	T	A	PASS	intron_variant	MODIFIER	RNLS	610448	transcript	XR_001314614.2	pseudogene	4	n.783+9328A>T
26	38397109	T	A	PASS	intron_variant	MODIFIER	RNLS	610448	transcript	XM_022410317.1	protein_coding	4	c.421+9328A>T
26	38397109	T	A	PASS	intron_variant	MODIFIER	RNLS	610448	transcript	XM_022410319.1	protein_coding	4	c.421+9328A>T
26	38397109	T	A	PASS	intron_variant	MODIFIER	RNLS	610448	transcript	XM_847958.5	protein_coding	4	c.421+9328A>T
26	38397109	T	A	PASS	intron_variant	MODIFIER	RNLS	610448	transcript	XM_022410320.1	protein_coding	4	c.422-4151A>T
26	38573597	G	T	PASS	5_prime_UTR_premature_start_codon_gain_variant	LOW	LIPN	610475	transcript	XM_005636667.3	protein_coding	1	c.-376G>T
26	38573597	G	T	PASS	5_prime_UTR_variant	MODIFIER	LIPN	610475	transcript	XM_005636667.3	protein_coding	1	c.-376G>T
26	38722767	G	A	PASS	intergenic_region	MODIFIER	ACTA2-FAS	477587-486469	intergenic_region	477587-486469		-1	n.38722767G>A
26	38722768	G	A	PASS	intergenic_region	MODIFIER	ACTA2-FAS	477587-486469	intergenic_region	477587-486469		-1	n.38722768G>A
26	38722783	G	A	PASS	intergenic_region	MODIFIER	ACTA2-FAS	477587-486469	intergenic_region	477587-486469		-1	n.38722783G>A
27	2117581	G	C	PASS	upstream_gene_variant	MODIFIER	TNS2	477599	transcript	XM_014108452.2	protein_coding	-1	c.-5765C>G
27	2117581	G	C	PASS	downstream_gene_variant	MODIFIER	EIF4B	477600	transcript	XM_005636787.3	protein_coding	-1	c.*2546C>G
27	2117581	G	C	PASS	downstream_gene_variant	MODIFIER	EIF4B	477600	transcript	XM_005636789.3	protein_coding	-1	c.*2546C>G
27	2117581	G	C	PASS	downstream_gene_variant	MODIFIER	EIF4B	477600	transcript	XM_853812.5	protein_coding	-1	c.*2546C>G
27	2117581	G	C	PASS	downstream_gene_variant	MODIFIER	EIF4B	477600	transcript	XM_005636788.3	protein_coding	-1	c.*2546C>G
27	2117581	G	C	PASS	intron_variant	MODIFIER	LOC102156972	102156972	transcript	XR_002620099.1	pseudogene	2	n.790+743G>C
27	2117581	G	C	PASS	intron_variant	MODIFIER	LOC102156972	102156972	transcript	XR_002620098.1	pseudogene	2	n.312+747G>C
27	2117581	G	C	PASS	intron_variant	MODIFIER	LOC102156972	102156972	transcript	XR_295813.2	pseudogene	2	n.316+743G>C
27	37910085	A	C	PASS	upstream_gene_variant	MODIFIER	CLSTN3	486711	transcript	XM_543838.6	protein_coding	-1	c.-4004T>G
27	37910085	A	C	PASS	upstream_gene_variant	MODIFIER	CLSTN3	486711	transcript	XM_022411110.1	protein_coding	-1	c.-6510T>G
27	37910085	A	C	PASS	intron_variant	MODIFIER	CLSTN3	486711	transcript	XM_022411109.1	protein_coding	1	c.86+3111T>G
27	37910085	A	C	PASS	intron_variant	MODIFIER	RBP5	477706	transcript	XM_848184.4	protein_coding	2	c.253-841A>C
27	37910085	A	C	PASS	intron_variant	MODIFIER	CLSTN3	486711	transcript	XM_014108629.2	protein_coding	1	c.-48+3111T>G
27	43292074	G	A	PASS	downstream_gene_variant	MODIFIER	ERC1	486753	transcript	XM_022411021.1	protein_coding	-1	c.*3914G>A
27	43292074	G	A	PASS	intron_variant	MODIFIER	ERC1	486753	transcript	XM_005637335.3	protein_coding	16	c.2801+8423G>A
27	43292074	G	A	PASS	intron_variant	MODIFIER	ERC1	486753	transcript	XM_005637347.3	protein_coding	16	c.2801+8423G>A
27	43292074	G	A	PASS	intron_variant	MODIFIER	ERC1	486753	transcript	XM_022411020.1	protein_coding	16	c.2801+8423G>A
27	43292074	G	A	PASS	intron_variant	MODIFIER	ERC1	486753	transcript	XR_002619988.1	pseudogene	16	n.3166+8423G>A
27	43292074	G	A	PASS	intron_variant	MODIFIER	ERC1	486753	transcript	XM_022411018.1	protein_coding	16	c.2801+8423G>A
27	43292074	G	A	PASS	intron_variant	MODIFIER	ERC1	486753	transcript	XM_005637342.3	protein_coding	16	c.2801+8423G>A
27	43292074	G	A	PASS	intron_variant	MODIFIER	ERC1	486753	transcript	XM_005637346.3	protein_coding	15	c.2660+8423G>A
27	43292074	G	A	PASS	intron_variant	MODIFIER	ERC1	486753	transcript	XM_005637348.3	protein_coding	14	c.2576+8423G>A
27	43292074	G	A	PASS	intron_variant	MODIFIER	ERC1	486753	transcript	XM_022411016.1	protein_coding	16	c.2801+8423G>A
27	43292074	G	A	PASS	intron_variant	MODIFIER	ERC1	486753	transcript	XM_005637343.3	protein_coding	16	c.2801+8423G>A
27	43292074	G	A	PASS	intron_variant	MODIFIER	ERC1	486753	transcript	XR_002619987.1	pseudogene	16	n.3166+8423G>A
27	43292074	G	A	PASS	intron_variant	MODIFIER	ERC1	486753	transcript	XM_005637340.3	protein_coding	15	c.2669+8423G>A
27	43292074	G	A	PASS	intron_variant	MODIFIER	ERC1	486753	transcript	XM_022411017.1	protein_coding	16	c.2801+8423G>A
27	43292074	G	A	PASS	intron_variant	MODIFIER	ERC1	486753	transcript	XM_005637345.3	protein_coding	15	c.2708+8423G>A
27	43292074	G	A	PASS	intron_variant	MODIFIER	ERC1	486753	transcript	XM_005637336.3	protein_coding	16	c.2792+8423G>A
27	43292074	G	A	PASS	intron_variant	MODIFIER	ERC1	486753	transcript	XM_005637337.3	protein_coding	15	c.2789+8423G>A
27	43292074	G	A	PASS	intron_variant	MODIFIER	ERC1	486753	transcript	XM_005637338.3	protein_coding	15	c.2708+8423G>A
27	43292074	G	A	PASS	intron_variant	MODIFIER	ERC1	486753	transcript	XM_005637339.3	protein_coding	14	c.2696+8423G>A
27	43292074	G	A	PASS	intron_variant	MODIFIER	ERC1	486753	transcript	XM_543880.6	protein_coding	15	c.2780+8423G>A
27	43292074	G	A	PASS	intron_variant	MODIFIER	ERC1	486753	transcript	XM_014108346.2	protein_coding	16	c.2801+8423G>A
27	43292074	G	A	PASS	intron_variant	MODIFIER	ERC1	486753	transcript	XM_022411014.1	protein_coding	16	c.2801+8423G>A
27	43292074	G	A	PASS	intron_variant	MODIFIER	ERC1	486753	transcript	XM_022411015.1	protein_coding	16	c.2801+8423G>A
27	43407017	AT	A	PASS	intron_variant	MODIFIER	ERC1	486753	transcript	XM_005637335.3	protein_coding	17	c.2946+11668delT
27	43407017	AT	A	PASS	intron_variant	MODIFIER	ERC1	486753	transcript	XR_002619988.1	pseudogene	17	n.3311+11668delT
27	43407017	AT	A	PASS	intron_variant	MODIFIER	ERC1	486753	transcript	XM_022411018.1	protein_coding	17	c.2946+11668delT
27	43407017	AT	A	PASS	intron_variant	MODIFIER	ERC1	486753	transcript	XM_005637342.3	protein_coding	17	c.2946+11668delT
27	43407017	AT	A	PASS	intron_variant	MODIFIER	ERC1	486753	transcript	XM_005637346.3	protein_coding	16	c.2805+11668delT
27	43407017	AT	A	PASS	intron_variant	MODIFIER	ERC1	486753	transcript	XM_005637348.3	protein_coding	15	c.2721+11668delT
27	43407017	AT	A	PASS	intron_variant	MODIFIER	ERC1	486753	transcript	XM_022411016.1	protein_coding	17	c.2946+11668delT
27	43407017	AT	A	PASS	intron_variant	MODIFIER	ERC1	486753	transcript	XM_005637343.3	protein_coding	17	c.2946+11668delT
27	43407017	AT	A	PASS	intron_variant	MODIFIER	ERC1	486753	transcript	XR_002619987.1	pseudogene	17	n.3311+11668delT
27	43407017	AT	A	PASS	intron_variant	MODIFIER	ERC1	486753	transcript	XM_005637340.3	protein_coding	16	c.2814+11668delT
27	43407017	AT	A	PASS	intron_variant	MODIFIER	ERC1	486753	transcript	XM_022411017.1	protein_coding	17	c.2946+11668delT
27	43407017	AT	A	PASS	intron_variant	MODIFIER	ERC1	486753	transcript	XM_005637345.3	protein_coding	16	c.2853+11668delT
27	43407017	AT	A	PASS	intron_variant	MODIFIER	ERC1	486753	transcript	XM_005637336.3	protein_coding	17	c.2937+11668delT
27	43407017	AT	A	PASS	intron_variant	MODIFIER	ERC1	486753	transcript	XM_005637337.3	protein_coding	16	c.2934+11668delT
27	43407017	AT	A	PASS	intron_variant	MODIFIER	ERC1	486753	transcript	XM_005637338.3	protein_coding	16	c.2853+11668delT
27	43407017	AT	A	PASS	intron_variant	MODIFIER	ERC1	486753	transcript	XM_005637339.3	protein_coding	15	c.2841+11668delT
27	43407017	AT	A	PASS	intron_variant	MODIFIER	ERC1	486753	transcript	XM_543880.6	protein_coding	16	c.2925+11668delT
27	43407017	AT	A	PASS	intron_variant	MODIFIER	ERC1	486753	transcript	XM_014108346.2	protein_coding	17	c.2946+11668delT
27	43407017	AT	A	PASS	intron_variant	MODIFIER	ERC1	486753	transcript	XM_022411014.1	protein_coding	17	c.2946+11668delT
27	43407017	AT	A	PASS	intron_variant	MODIFIER	ERC1	486753	transcript	XM_022411015.1	protein_coding	17	c.2946+11668delT
27	44058167	G	A	PASS	intron_variant	MODIFIER	CACNA1C	403516	transcript	XM_022411432.1	protein_coding	1	c.139+50086G>A
27	44058167	G	A	PASS	intron_variant	MODIFIER	CACNA1C	403516	transcript	XM_022411433.1	protein_coding	1	c.139+50086G>A
27	44058167	G	A	PASS	intron_variant	MODIFIER	CACNA1C	403516	transcript	XM_022411434.1	protein_coding	1	c.139+50086G>A
27	44058167	G	A	PASS	intron_variant	MODIFIER	CACNA1C	403516	transcript	XM_014108301.2	protein_coding	1	c.139+50086G>A
27	44058167	G	A	PASS	intron_variant	MODIFIER	CACNA1C	403516	transcript	XM_022411435.1	protein_coding	1	c.139+50086G>A
27	44058167	G	A	PASS	intron_variant	MODIFIER	CACNA1C	403516	transcript	XM_022411436.1	protein_coding	1	c.139+50086G>A
27	44058167	G	A	PASS	intron_variant	MODIFIER	CACNA1C	403516	transcript	XM_022411437.1	protein_coding	1	c.139+50086G>A
27	44058167	G	A	PASS	intron_variant	MODIFIER	CACNA1C	403516	transcript	XM_022411438.1	protein_coding	1	c.139+50086G>A
27	44058167	G	A	PASS	intron_variant	MODIFIER	CACNA1C	403516	transcript	XM_022411439.1	protein_coding	1	c.139+50086G>A
27	44058167	G	A	PASS	intron_variant	MODIFIER	CACNA1C	403516	transcript	XM_022411440.1	protein_coding	1	c.139+50086G>A
27	44058167	G	A	PASS	intron_variant	MODIFIER	CACNA1C	403516	transcript	XM_022411441.1	protein_coding	1	c.139+50086G>A
27	44058167	G	A	PASS	intron_variant	MODIFIER	CACNA1C	403516	transcript	XM_022411442.1	protein_coding	1	c.139+50086G>A
27	44058167	G	A	PASS	intron_variant	MODIFIER	CACNA1C	403516	transcript	XM_022411443.1	protein_coding	1	c.139+50086G>A
27	44058167	G	A	PASS	intron_variant	MODIFIER	CACNA1C	403516	transcript	XM_022411444.1	protein_coding	1	c.139+50086G>A
27	44058167	G	A	PASS	intron_variant	MODIFIER	CACNA1C	403516	transcript	XM_022411445.1	protein_coding	1	c.139+50086G>A
27	44058167	G	A	PASS	intron_variant	MODIFIER	CACNA1C	403516	transcript	XM_022411446.1	protein_coding	1	c.139+50086G>A
27	44058167	G	A	PASS	intron_variant	MODIFIER	CACNA1C	403516	transcript	XM_022411447.1	protein_coding	1	c.139+50086G>A
27	44058167	G	A	PASS	intron_variant	MODIFIER	CACNA1C	403516	transcript	XM_022411448.1	protein_coding	1	c.139+50086G>A
27	44058167	G	A	PASS	intron_variant	MODIFIER	CACNA1C	403516	transcript	XM_022411449.1	protein_coding	1	c.139+50086G>A
27	44058167	G	A	PASS	intron_variant	MODIFIER	CACNA1C	403516	transcript	XM_022411450.1	protein_coding	1	c.139+50086G>A
27	44058167	G	A	PASS	intron_variant	MODIFIER	CACNA1C	403516	transcript	XM_022411451.1	protein_coding	1	c.139+50086G>A
27	44058167	G	A	PASS	intron_variant	MODIFIER	CACNA1C	403516	transcript	XM_022411452.1	protein_coding	1	c.139+50086G>A
27	44058167	G	A	PASS	intron_variant	MODIFIER	CACNA1C	403516	transcript	XM_022411454.1	protein_coding	1	c.139+50086G>A
27	44058167	G	A	PASS	intron_variant	MODIFIER	CACNA1C	403516	transcript	XM_022411455.1	protein_coding	1	c.139+50086G>A
27	44058167	G	A	PASS	intron_variant	MODIFIER	CACNA1C	403516	transcript	XM_022411456.1	protein_coding	1	c.139+50086G>A
27	44058167	G	A	PASS	intron_variant	MODIFIER	CACNA1C	403516	transcript	XM_022411457.1	protein_coding	1	c.139+50086G>A
27	44058167	G	A	PASS	intron_variant	MODIFIER	CACNA1C	403516	transcript	XM_022411460.1	protein_coding	1	c.139+50086G>A
27	44058167	G	A	PASS	intron_variant	MODIFIER	CACNA1C	403516	transcript	XM_014108293.2	protein_coding	1	c.139+50086G>A
27	44058167	G	A	PASS	intron_variant	MODIFIER	CACNA1C	403516	transcript	XM_014108294.2	protein_coding	1	c.139+50086G>A
27	44058167	G	A	PASS	intron_variant	MODIFIER	CACNA1C	403516	transcript	XM_014108295.2	protein_coding	1	c.139+50086G>A
27	44058167	G	A	PASS	intron_variant	MODIFIER	CACNA1C	403516	transcript	XM_014108296.2	protein_coding	1	c.139+50086G>A
27	44058167	G	A	PASS	intron_variant	MODIFIER	CACNA1C	403516	transcript	XM_014108297.2	protein_coding	1	c.139+50086G>A
27	44058167	G	A	PASS	intron_variant	MODIFIER	CACNA1C	403516	transcript	XM_014108298.2	protein_coding	1	c.139+50086G>A
27	44058167	G	A	PASS	intron_variant	MODIFIER	CACNA1C	403516	transcript	XM_014108299.2	protein_coding	1	c.139+50086G>A
27	44058167	G	A	PASS	intron_variant	MODIFIER	CACNA1C	403516	transcript	XM_014108300.2	protein_coding	1	c.139+50086G>A
27	44058167	G	A	PASS	intron_variant	MODIFIER	CACNA1C	403516	transcript	XM_022411453.1	protein_coding	1	c.139+50086G>A
27	44058167	G	A	PASS	intron_variant	MODIFIER	CACNA1C	403516	transcript	XM_022411458.1	protein_coding	1	c.139+50086G>A
27	44058167	G	A	PASS	intron_variant	MODIFIER	CACNA1C	403516	transcript	XM_022411459.1	protein_coding	1	c.139+50086G>A
27	44058167	G	A	PASS	intron_variant	MODIFIER	CACNA1C	403516	transcript	XM_022411461.1	protein_coding	1	c.139+50086G>A
27	44058167	G	A	PASS	intron_variant	MODIFIER	CACNA1C	403516	transcript	XM_022411462.1	protein_coding	1	c.139+50086G>A
27	44058167	G	A	PASS	intron_variant	MODIFIER	CACNA1C	403516	transcript	XM_022411463.1	protein_coding	1	c.139+50086G>A
27	45023940	A	C	PASS	intergenic_region	MODIFIER	LOC102155534-LOC100683532	102155534-100683532	intergenic_region	102155534-100683532		-1	n.45023940A>C
27	45241782	GTCTACTC	G	PASS	intron_variant	MODIFIER	ATP6V1E1	477740	transcript	XM_005637384.3	protein_coding	2	c.99+197_99+203delGAGTAGA
27	45306018	T	C	PASS	intron_variant	MODIFIER	BCL2L13	477742	transcript	XM_005637386.3	protein_coding	6	c.603+6139T>C
27	45306018	T	C	PASS	intron_variant	MODIFIER	BCL2L13	477742	transcript	XM_022411550.1	protein_coding	4	c.352+6139T>C
27	45306018	T	C	PASS	intron_variant	MODIFIER	BCL2L13	477742	transcript	XM_022411551.1	protein_coding	4	c.352+6139T>C
27	45306018	T	C	PASS	intron_variant	MODIFIER	BCL2L13	477742	transcript	XM_005637393.3	protein_coding	4	c.365+17428T>C
27	45306018	T	C	PASS	intron_variant	MODIFIER	BCL2L13	477742	transcript	XM_014108379.2	protein_coding	5	c.459+13256T>C
27	45306018	T	C	PASS	intron_variant	MODIFIER	BCL2L13	477742	transcript	XM_014108380.2	protein_coding	5	c.435+13256T>C
27	45306018	T	C	PASS	intron_variant	MODIFIER	BCL2L13	477742	transcript	XM_534939.6	protein_coding	6	c.579+6139T>C
27	45306018	T	C	PASS	intron_variant	MODIFIER	BCL2L13	477742	transcript	XM_005637387.3	protein_coding	6	c.603+6139T>C
27	45306018	T	C	PASS	intron_variant	MODIFIER	BCL2L13	477742	transcript	XM_022411549.1	protein_coding	2	c.114+6139T>C
27	45306018	T	C	PASS	intron_variant	MODIFIER	BCL2L13	477742	transcript	XM_022411547.1	protein_coding	2	c.35+6139T>C
27	45306018	T	C	PASS	intron_variant	MODIFIER	BCL2L13	477742	transcript	XM_022411548.1	protein_coding	2	c.35+6139T>C
27	45306018	T	C	PASS	intron_variant	MODIFIER	BCL2L13	477742	transcript	XM_005637390.3	protein_coding	2	c.114+6139T>C
27	45306018	T	C	PASS	intron_variant	MODIFIER	BCL2L13	477742	transcript	XM_005637391.3	protein_coding	2	c.35+6139T>C
27	45798679	CCTAT	C	PASS	downstream_gene_variant	MODIFIER	USP18	486763	transcript	XM_005637402.2	protein_coding	-1	c.*1143_*1146delCTAT
27	45798679	CCTAT	C	PASS	intron_variant	MODIFIER	USP18	486763	transcript	XM_005637400.2	protein_coding	10	c.974+1147_974+1150delCTAT
27	45798679	CCTAT	C	PASS	intron_variant	MODIFIER	USP18	486763	transcript	XM_005637401.2	protein_coding	10	c.974+1147_974+1150delCTAT
27	45798679	CCTAT	C	PASS	intron_variant	MODIFIER	USP18	486763	transcript	XM_005637404.2	protein_coding	8	c.792+13008_792+13011delCTAT
27	45798679	CCTAT	C	PASS	intron_variant	MODIFIER	USP18	486763	transcript	XM_014108727.2	protein_coding	9	c.842+1147_842+1150delCTAT
27	45798679	CCTAT	C	PASS	intron_variant	MODIFIER	USP18	486763	transcript	XM_014108725.2	protein_coding	9	c.851+1147_851+1150delCTAT
27	45798679	CCTAT	C	PASS	intron_variant	MODIFIER	USP18	486763	transcript	XM_014108726.2	protein_coding	9	c.851+1147_851+1150delCTAT
28	13738363	T	TAGTCACACAC	PASS	upstream_gene_variant	MODIFIER	KAZALD1	609313	transcript	XM_005637635.3	protein_coding	-1	c.-4011_-4010insAGTCACACAC
28	13738363	T	TAGTCACACAC	PASS	intergenic_region	MODIFIER	LOC111092967-KAZALD1	111092967-609313	intergenic_region	111092967-609313		-1	n.13738363_13738364insAGTCACACAC
28	13861678	G	A	PASS	intergenic_region	MODIFIER	LOC111092937-LBX1	111092937-486850	intergenic_region	111092937-486850		-1	n.13861678G>A
28	14261804	A	T	PASS	intron_variant	MODIFIER	FBXW4	486852	transcript	XM_543981.6	protein_coding	5	c.758+11087T>A
28	14261804	A	T	PASS	intron_variant	MODIFIER	FBXW4	486852	transcript	XM_005637642.3	protein_coding	5	c.758+11087T>A
28	14261804	A	T	PASS	intron_variant	MODIFIER	FBXW4	486852	transcript	XM_022411670.1	protein_coding	5	c.509+11087T>A
28	14275716	T	C	PASS	intron_variant	MODIFIER	FBXW4	486852	transcript	XM_543981.6	protein_coding	4	c.663+2477A>G
28	14275716	T	C	PASS	intron_variant	MODIFIER	FBXW4	486852	transcript	XM_005637642.3	protein_coding	4	c.663+2477A>G
28	14275716	T	C	PASS	intron_variant	MODIFIER	FBXW4	486852	transcript	XM_022411670.1	protein_coding	4	c.414+2477A>G
28	14367438	C	A	PASS	upstream_gene_variant	MODIFIER	FGF8	403868	transcript	XM_022411595.1	protein_coding	-1	c.-457G>T
28	14367438	C	A	PASS	intergenic_region	MODIFIER	FGF8-NPM3	403868-477801	intergenic_region	403868-477801		-1	n.14367438C>A
28	14379845	TAAAC	T	PASS	upstream_gene_variant	MODIFIER	NPM3	477801	transcript	XM_534995.6	protein_coding	-1	c.-4267_-4264delGTTT
28	14379845	TAAAC	T	PASS	intron_variant	MODIFIER	MGEA5	477802	transcript	XM_534996.6	protein_coding	16	c.2614+419_2614+422delGTTT
28	14379845	TAAAC	T	PASS	intron_variant	MODIFIER	MGEA5	477802	transcript	XM_022411591.1	protein_coding	15	c.2392+419_2392+422delGTTT
28	14392616	G	C	PASS	intron_variant	MODIFIER	MGEA5	477802	transcript	XM_534996.6	protein_coding	8	c.1036+796C>G
28	14392616	G	C	PASS	intron_variant	MODIFIER	MGEA5	477802	transcript	XM_022411591.1	protein_coding	7	c.814+796C>G
28	14414195	C	A	PASS	intron_variant	MODIFIER	LOC111092927	111092927	transcript	XR_002620409.1	pseudogene	2	n.588-4473C>A
28	14414195	C	A	PASS	intron_variant	MODIFIER	KCNIP2	403598	transcript	NM_001197190.1	protein_coding	2	c.169+58G>T
28	14783451	T	C	PASS	intron_variant	MODIFIER	GBF1	486857	transcript	XM_005637657.3	protein_coding	1	c.-10-4918T>C
28	14783451	T	C	PASS	intron_variant	MODIFIER	GBF1	486857	transcript	XM_014108957.2	protein_coding	1	c.-10-4918T>C
28	14783451	T	C	PASS	intron_variant	MODIFIER	GBF1	486857	transcript	XM_014108958.2	protein_coding	1	c.-10-4918T>C
28	14783451	T	C	PASS	intron_variant	MODIFIER	GBF1	486857	transcript	XM_543987.6	protein_coding	1	c.-10-4918T>C
28	14783451	T	C	PASS	intron_variant	MODIFIER	GBF1	486857	transcript	XM_005637658.3	protein_coding	1	c.-10-4918T>C
28	14783451	T	C	PASS	intron_variant	MODIFIER	GBF1	486857	transcript	XM_005637659.3	protein_coding	1	c.-10-4918T>C
28	14783451	T	C	PASS	intron_variant	MODIFIER	GBF1	486857	transcript	XM_005637660.3	protein_coding	1	c.-10-4918T>C
28	14783451	T	C	PASS	intron_variant	MODIFIER	GBF1	486857	transcript	XM_005637661.3	protein_coding	1	c.-10-4918T>C
28	15211846	C	T	GATKstd	splice_region_variant&intron_variant	LOW	SFXN2	100855721	transcript	XM_005637675.3	protein_coding	11	c.909-3C>T
28	15211846	C	T	GATKstd	splice_region_variant&intron_variant	LOW	SFXN2	100855721	transcript	XM_003639994.4	protein_coding	11	c.870-3C>T
28	15211846	C	T	GATKstd	splice_region_variant&intron_variant	LOW	SFXN2	100855721	transcript	XM_005637676.3	protein_coding	11	c.870-3C>T
28	15211846	C	T	GATKstd	downstream_gene_variant	MODIFIER	SFXN2	100855721	transcript	XR_002620821.1	pseudogene	-1	n.*3125C>T
28	15277068	CG	C	PASS	intron_variant	MODIFIER	WBP1L	608567	transcript	XM_005637677.3	protein_coding	2	c.194-2947delG
28	15277068	CG	C	PASS	intron_variant	MODIFIER	LOC111092941	111092941	transcript	XR_002620423.1	pseudogene	1	n.859+3513delC
28	15277068	CG	C	PASS	intron_variant	MODIFIER	WBP1L	608567	transcript	XM_005637678.3	protein_coding	2	c.131-2947delG
28	24259796	TAATGCTGCATA	T	PASS	intergenic_region	MODIFIER	LOC111093004-LOC111093054	111093004-111093054	intergenic_region	111093004-111093054		-1	n.24259797_24259807delAATGCTGCATA
28	32874994	C	T	PASS	intergenic_region	MODIFIER	LOC111093029-LOC111093068	111093029-111093068	intergenic_region	111093029-111093068		-1	n.32874994C>T
28	33672364	T	G	GATKstd	intergenic_region	MODIFIER	LOC111093045-OAT	111093045-477858	intergenic_region	111093045-477858		-1	n.33672364T>G
29	6594544	G	A	PASS	intergenic_region	MODIFIER	LOC111093240-XKR4	111093240-609128	intergenic_region	111093240-609128		-1	n.6594544G>A
29	11635586	C	T	PASS	upstream_gene_variant	MODIFIER	CLVS1	486969	transcript	XM_544098.6	protein_coding	-1	c.-15757C>T
29	11635586	C	T	PASS	intergenic_region	MODIFIER	LOC100686827-CLVS1	100686827-486969	intergenic_region	100686827-486969		-1	n.11635586C>T
29	15586021	T	A	PASS	intergenic_region	MODIFIER	LOC111093140-DNAJC5B	111093140-610015	intergenic_region	111093140-610015		-1	n.15586021T>A
29	16296568	CAGGTTATAGTATATGA	C	PASS	intron_variant	MODIFIER	SGK3	486981	transcript	XM_005637935.2	protein_coding	1	c.-135-48191_-135-48176delAGGTTATAGTATATGA
29	16296568	CAGGTTATAGTATATGA	C	PASS	intron_variant	MODIFIER	SGK3	486981	transcript	XM_005637936.3	protein_coding	1	c.-136+22135_-136+22150delAGGTTATAGTATATGA
29	16296568	CAGGTTATAGTATATGA	C	PASS	intron_variant	MODIFIER	SGK3	486981	transcript	XM_005637940.3	protein_coding	1	c.-106+22135_-106+22150delAGGTTATAGTATATGA
29	16296568	CAGGTTATAGTATATGA	C	PASS	intron_variant	MODIFIER	LOC111093134	111093134	transcript	XR_002620901.1	pseudogene	2	n.527-4067_527-4052delTCATATACTATAACCT
29	19709175	G	C	PASS	upstream_gene_variant	MODIFIER	XKR9	610280	transcript	XM_022412238.1	protein_coding	-1	c.-56531G>C
29	19709175	G	C	PASS	upstream_gene_variant	MODIFIER	XKR9	610280	transcript	XM_022412240.1	protein_coding	-1	c.-56531G>C
29	19709175	G	C	PASS	upstream_gene_variant	MODIFIER	XKR9	610280	transcript	XM_022412239.1	protein_coding	-1	c.-56531G>C
29	19709175	G	C	PASS	intergenic_region	MODIFIER	TRAM1-XKR9	403948-610280	intergenic_region	403948-610280		-1	n.19709175G>C
29	22352596	A	ATATGGTGTATTTTCTTTTTTTTTTTTTTTAT	PASS	intron_variant	MODIFIER	UBE2W	486999	transcript	XM_022412441.1	protein_coding	3	c.298-3390_298-3389insATAAAAAAAAAAAAAAAGAAAATACACCATA
29	22352596	A	ATATGGTGTATTTTCTTTTTTTTTTTTTTTAT	PASS	intron_variant	MODIFIER	UBE2W	486999	transcript	XM_022412442.1	protein_coding	3	c.298-3390_298-3389insATAAAAAAAAAAAAAAAGAAAATACACCATA
29	22352596	A	ATATGGTGTATTTTCTTTTTTTTTTTTTTTAT	PASS	intron_variant	MODIFIER	UBE2W	486999	transcript	XM_544128.5	protein_coding	3	c.298-3390_298-3389insATAAAAAAAAAAAAAAAGAAAATACACCATA
29	24297176	T	TTTTGAATCTA,TTTTTTTTTTTTTTTTTTTTTTTTTTTTTTTTG	PASS	intergenic_region	MODIFIER	LOC102155118-LOC111093206	102155118-111093206	intergenic_region	102155118-111093206		-1	n.24297176_24297177insTTTGAATCTA
29	24297176	T	TTTTGAATCTA,TTTTTTTTTTTTTTTTTTTTTTTTTTTTTTTTG	PASS	intergenic_region	MODIFIER	LOC102155118-LOC111093206	102155118-111093206	intergenic_region	102155118-111093206		-1	n.24297176_24297177insTTTTTTTTTTTTTTTTTTTTTTTTTTTTTTTG
29	38717746	T	C	PASS	upstream_gene_variant	MODIFIER	LOC111093221	111093221	transcript	XR_002621085.1	pseudogene	-1	n.-195T>C
29	38717746	T	C	PASS	downstream_gene_variant	MODIFIER	TMEM67	487049	transcript	XR_296097.3	pseudogene	-1	n.*3191T>C
29	38717746	T	C	PASS	downstream_gene_variant	MODIFIER	TMEM67	487049	transcript	XR_002620907.1	pseudogene	-1	n.*1972T>C
29	38717746	T	C	PASS	downstream_gene_variant	MODIFIER	TMEM67	487049	transcript	XR_002620908.1	pseudogene	-1	n.*1972T>C
29	38717746	T	C	PASS	intergenic_region	MODIFIER	TMEM67-LOC111093221	487049-111093221	intergenic_region	487049-111093221		-1	n.38717746T>C
29	40082713	G	GC	PASS	intergenic_region	MODIFIER	LOC111093235-GDF6	111093235-100686579	intergenic_region	111093235-100686579		-1	n.40082713_40082714insC
29	41156729	G	A	PASS	intron_variant	MODIFIER	CPQ	477946	transcript	XM_022412248.1	protein_coding	2	c.433+12998G>A
29	41156729	G	A	PASS	intron_variant	MODIFIER	CPQ	477946	transcript	XM_022412250.1	protein_coding	2	c.433+12998G>A
29	41156729	G	A	PASS	intron_variant	MODIFIER	CPQ	477946	transcript	XM_022412249.1	protein_coding	2	c.433+12998G>A
2	32739431	A	AGAAGAAAGGAAGGAAGGAAGGAAGGAAGGAAG	PASS	intergenic_region	MODIFIER	LOC111094564-LOC100687336	111094564-100687336	intergenic_region	111094564-100687336		-1	n.32739431_32739432insGAAGAAAGGAAGGAAGGAAGGAAGGAAGGAAG
2	54174842	T	A	PASS	intergenic_region	MODIFIER	LOC106557944-SLC30A5	106557944-487237	intergenic_region	106557944-487237		-1	n.54174842T>A
2	58166873	A	G	GATKstd	intergenic_region	MODIFIER	NDRG4-GINS3	611099-487254	intergenic_region	611099-487254		-1	n.58166873A>G
2	58166875	A	T	GATKstd	intergenic_region	MODIFIER	NDRG4-GINS3	611099-487254	intergenic_region	611099-487254		-1	n.58166875A>T
2	58166879	C	A	GATKstd	intergenic_region	MODIFIER	NDRG4-GINS3	611099-487254	intergenic_region	611099-487254		-1	n.58166879C>A
2	58166885	G	T	GATKstd	intergenic_region	MODIFIER	NDRG4-GINS3	611099-487254	intergenic_region	611099-487254		-1	n.58166885G>T
2	58166887	C	T	GATKstd	intergenic_region	MODIFIER	NDRG4-GINS3	611099-487254	intergenic_region	611099-487254		-1	n.58166887C>T
2	58166890	C	A	GATKstd	intergenic_region	MODIFIER	NDRG4-GINS3	611099-487254	intergenic_region	611099-487254		-1	n.58166890C>A
2	58166893	C	T	GATKstd	intergenic_region	MODIFIER	NDRG4-GINS3	611099-487254	intergenic_region	611099-487254		-1	n.58166893C>T
2	58166896	A	G	GATKstd	intergenic_region	MODIFIER	NDRG4-GINS3	611099-487254	intergenic_region	611099-487254		-1	n.58166896A>G
2	58166901	A	G	GATKstd	intergenic_region	MODIFIER	NDRG4-GINS3	611099-487254	intergenic_region	611099-487254		-1	n.58166901A>G
2	58166902	G	T	GATKstd	intergenic_region	MODIFIER	NDRG4-GINS3	611099-487254	intergenic_region	611099-487254		-1	n.58166902G>T
2	58166907	A	G	GATKstd	intergenic_region	MODIFIER	NDRG4-GINS3	611099-487254	intergenic_region	611099-487254		-1	n.58166907A>G
2	58166909	A	T	GATKstd	intergenic_region	MODIFIER	NDRG4-GINS3	611099-487254	intergenic_region	611099-487254		-1	n.58166909A>T
2	58166913	A	G	GATKstd	intergenic_region	MODIFIER	NDRG4-GINS3	611099-487254	intergenic_region	611099-487254		-1	n.58166913A>G
2	58166915	A	T	GATKstd	intergenic_region	MODIFIER	NDRG4-GINS3	611099-487254	intergenic_region	611099-487254		-1	n.58166915A>T
2	58166920	C	T	GATKstd	intergenic_region	MODIFIER	NDRG4-GINS3	611099-487254	intergenic_region	611099-487254		-1	n.58166920C>T
2	58166923	A	G	GATKstd	intergenic_region	MODIFIER	NDRG4-GINS3	611099-487254	intergenic_region	611099-487254		-1	n.58166923A>G
2	58177501	G	A	PASS	intergenic_region	MODIFIER	NDRG4-GINS3	611099-487254	intergenic_region	611099-487254		-1	n.58177501G>A
2	59188073	G	A	PASS	upstream_gene_variant	MODIFIER	RSPRY1	478112	transcript	XM_005617530.3	protein_coding	-1	c.-15249C>T
2	59188073	G	A	PASS	upstream_gene_variant	MODIFIER	RSPRY1	478112	transcript	XM_005617532.3	protein_coding	-1	c.-15249C>T
2	59188073	G	A	PASS	upstream_gene_variant	MODIFIER	RSPRY1	478112	transcript	XM_005617531.3	protein_coding	-1	c.-15249C>T
2	59188073	G	A	PASS	upstream_gene_variant	MODIFIER	RSPRY1	478112	transcript	XM_014109316.2	protein_coding	-1	c.-15249C>T
2	59188073	G	A	PASS	upstream_gene_variant	MODIFIER	RSPRY1	478112	transcript	XM_005617535.3	protein_coding	-1	c.-15249C>T
2	59188073	G	A	PASS	intron_variant	MODIFIER	FAM192A	478114	transcript	XM_005617526.1	protein_coding	1	c.-16+1268G>A
2	59188073	G	A	PASS	intron_variant	MODIFIER	FAM192A	478114	transcript	XM_535288.5	protein_coding	1	c.-16+2624G>A
2	59188073	G	A	PASS	intron_variant	MODIFIER	FAM192A	478114	transcript	XM_022410996.1	protein_coding	2	c.-16+1498G>A
2	59188073	G	A	PASS	intron_variant	MODIFIER	FAM192A	478114	transcript	XM_014109326.2	protein_coding	1	c.-16+1498G>A
2	59188073	G	A	PASS	intron_variant	MODIFIER	FAM192A	478114	transcript	XM_014109328.2	protein_coding	1	c.-16+1448G>A
2	59188073	G	A	PASS	intron_variant	MODIFIER	FAM192A	478114	transcript	XM_022411012.1	protein_coding	1	c.-16+1268G>A
2	59188073	G	A	PASS	intron_variant	MODIFIER	FAM192A	478114	transcript	XM_022411005.1	protein_coding	1	c.-16+38G>A
2	70166138	C	T	PASS	intergenic_region	MODIFIER	LOC102156291-LAPTM5	102156291-487324	intergenic_region	102156291-487324		-1	n.70166138C>T
2	77951007	T	TAA	PASS	intron_variant	MODIFIER	EIF4G3	478202	transcript	XM_014110828.2	protein_coding	3	c.388-209_388-208insAA
2	83007563	A	G	PASS	intron_variant	MODIFIER	LOC102154162	102154162	transcript	102154162	pseudogene	3	n.540+5226A>G
30	4908067	G	A	PASS	intergenic_region	MODIFIER	LOC111093397-LOC111093285	111093397-111093285	intergenic_region	111093397-111093285		-1	n.4908067G>A
30	17588620	C	T	PASS	intron_variant	MODIFIER	TMOD3	487554	transcript	XM_544679.6	protein_coding	9	c.1024+914C>T
30	20870224	C	T	GATKstd	intron_variant	MODIFIER	DNAAF4	487567	transcript	XM_014109447.2	protein_coding	2	c.271+360G>A
30	20870224	C	T	GATKstd	intron_variant	MODIFIER	DNAAF4	487567	transcript	XM_022412647.1	protein_coding	2	c.271+360G>A
30	20870224	C	T	GATKstd	intron_variant	MODIFIER	DNAAF4	487567	transcript	XM_544692.5	protein_coding	2	c.271+360G>A
30	20870224	C	T	GATKstd	intron_variant	MODIFIER	DNAAF4	487567	transcript	XM_005638435.3	protein_coding	2	c.268+363G>A
30	29306579	CACA	C	PASS	upstream_gene_variant	MODIFIER	ANKDD1A	487598	transcript	XM_022412779.1	protein_coding	-1	c.-6893_-6891delACA
30	29306579	CACA	C	PASS	upstream_gene_variant	MODIFIER	ANKDD1A	487598	transcript	XM_022412792.1	protein_coding	-1	c.-6893_-6891delACA
30	29306579	CACA	C	PASS	upstream_gene_variant	MODIFIER	ANKDD1A	487598	transcript	XM_022412780.1	protein_coding	-1	c.-6893_-6891delACA
30	29306579	CACA	C	PASS	upstream_gene_variant	MODIFIER	ANKDD1A	487598	transcript	XM_022412789.1	protein_coding	-1	c.-6893_-6891delACA
30	29306579	CACA	C	PASS	upstream_gene_variant	MODIFIER	ANKDD1A	487598	transcript	XM_022412790.1	protein_coding	-1	c.-6893_-6891delACA
30	29306579	CACA	C	PASS	upstream_gene_variant	MODIFIER	ANKDD1A	487598	transcript	XM_022412788.1	protein_coding	-1	c.-6893_-6891delACA
30	29306579	CACA	C	PASS	upstream_gene_variant	MODIFIER	ANKDD1A	487598	transcript	XM_022412791.1	protein_coding	-1	c.-6893_-6891delACA
30	29306579	CACA	C	PASS	upstream_gene_variant	MODIFIER	ANKDD1A	487598	transcript	XM_022412782.1	protein_coding	-1	c.-6893_-6891delACA
30	29306579	CACA	C	PASS	upstream_gene_variant	MODIFIER	ANKDD1A	487598	transcript	XM_022412781.1	protein_coding	-1	c.-6893_-6891delACA
30	29306579	CACA	C	PASS	upstream_gene_variant	MODIFIER	ANKDD1A	487598	transcript	XM_022412786.1	protein_coding	-1	c.-6893_-6891delACA
30	29306579	CACA	C	PASS	upstream_gene_variant	MODIFIER	ANKDD1A	487598	transcript	XM_022412784.1	protein_coding	-1	c.-6893_-6891delACA
30	29306579	CACA	C	PASS	upstream_gene_variant	MODIFIER	ANKDD1A	487598	transcript	XM_022412783.1	protein_coding	-1	c.-6893_-6891delACA
30	29306579	CACA	C	PASS	upstream_gene_variant	MODIFIER	ANKDD1A	487598	transcript	XM_022412785.1	protein_coding	-1	c.-6893_-6891delACA
30	29306579	CACA	C	PASS	upstream_gene_variant	MODIFIER	ANKDD1A	487598	transcript	XM_022412787.1	protein_coding	-1	c.-6893_-6891delACA
30	29306579	CACA	C	PASS	downstream_gene_variant	MODIFIER	LOC111093381	111093381	transcript	XR_002621471.1	pseudogene	-1	n.*1940_*1942delACA
30	29306579	CACA	C	PASS	intergenic_region	MODIFIER	LOC111093381-ANKDD1A	111093381-487598	intergenic_region	111093381-487598		-1	n.29306580_29306582delACA
30	29560197	T	C	PASS	upstream_gene_variant	MODIFIER	CLPX	609344	transcript	XM_847415.4	protein_coding	-1	c.-521A>G
30	29560197	T	C	PASS	intron_variant	MODIFIER	CLPX	609344	transcript	XM_022412708.1	protein_coding	1	c.58+27A>G
31	4823933	C	T	PASS	intergenic_region	MODIFIER	LOC111093510-LOC102152860	111093510-102152860	intergenic_region	111093510-102152860		-1	n.4823933C>T
31	5273256	CCG	C	PASS	intron_variant	MODIFIER	LOC111093502	111093502	transcript	XR_002621731.1	pseudogene	2	n.480-25969_480-25968delCG
31	9720298	A	AC	PASS	intron_variant	MODIFIER	ROBO2	487691	transcript	XM_022413096.1	protein_coding	2	c.458-129391_458-129390insG
31	9720298	A	AC	PASS	intron_variant	MODIFIER	ROBO2	487691	transcript	XM_022413100.1	protein_coding	2	c.389-129391_389-129390insG
31	9720298	A	AC	PASS	intron_variant	MODIFIER	ROBO2	487691	transcript	XM_014109737.2	protein_coding	2	c.458-129391_458-129390insG
31	9720298	A	AC	PASS	intron_variant	MODIFIER	ROBO2	487691	transcript	XM_014109738.2	protein_coding	2	c.458-129391_458-129390insG
31	9720298	A	AC	PASS	intron_variant	MODIFIER	ROBO2	487691	transcript	XM_014109730.2	protein_coding	2	c.458-129391_458-129390insG
31	9720298	A	AC	PASS	intron_variant	MODIFIER	ROBO2	487691	transcript	XM_014109732.2	protein_coding	2	c.458-129391_458-129390insG
31	9720298	A	AC	PASS	intron_variant	MODIFIER	ROBO2	487691	transcript	XM_022413101.1	protein_coding	2	c.458-129391_458-129390insG
31	9720298	A	AC	PASS	intron_variant	MODIFIER	ROBO2	487691	transcript	XM_022413103.1	protein_coding	2	c.458-129391_458-129390insG
31	9720298	A	AC	PASS	intron_variant	MODIFIER	ROBO2	487691	transcript	XM_022413097.1	protein_coding	2	c.458-129391_458-129390insG
31	9720298	A	AC	PASS	intron_variant	MODIFIER	ROBO2	487691	transcript	XM_022413098.1	protein_coding	2	c.458-129391_458-129390insG
31	9720298	A	AC	PASS	intron_variant	MODIFIER	ROBO2	487691	transcript	XM_022413102.1	protein_coding	2	c.458-129391_458-129390insG
31	9720298	A	AC	PASS	intron_variant	MODIFIER	ROBO2	487691	transcript	XM_022413099.1	protein_coding	3	c.437-129391_437-129390insG
31	22923408	C	CTGCTCAATGAAGATTTTCTATAAAAATAACTTGATAACAATA	PASS	intron_variant	MODIFIER	LOC111093499	111093499	transcript	XR_002621724.1	pseudogene	5	n.730-1762_730-1761insTATTGTTATCAAGTTATTTTTATAGAAAATCTTCATTGAGCA
31	24313143	T	C	PASS	downstream_gene_variant	MODIFIER	BACH1	487718	transcript	XM_005638802.3	protein_coding	-1	c.*4081T>C
31	24313143	T	C	PASS	downstream_gene_variant	MODIFIER	BACH1	487718	transcript	XM_022413143.1	protein_coding	-1	c.*4081T>C
31	24313143	T	C	PASS	downstream_gene_variant	MODIFIER	BACH1	487718	transcript	XM_544842.4	protein_coding	-1	c.*4081T>C
31	24313143	T	C	PASS	downstream_gene_variant	MODIFIER	BACH1	487718	transcript	XM_005638804.3	protein_coding	-1	c.*4081T>C
31	24313143	T	C	PASS	downstream_gene_variant	MODIFIER	BACH1	487718	transcript	XM_005638803.3	protein_coding	-1	c.*4081T>C
31	24313143	T	C	PASS	intergenic_region	MODIFIER	BACH1-GRIK1	487718-487719	intergenic_region	487718-487719		-1	n.24313143T>C
31	32663692	T	G	PASS	downstream_gene_variant	MODIFIER	LOC102152474	102152474	transcript	XM_022413080.1	protein_coding	-1	c.*2881T>G
31	32663692	T	G	PASS	intergenic_region	MODIFIER	LOC102152474-LOC102151965	102152474-102151965	intergenic_region	102152474-102151965		-1	n.32663692T>G
31	32876418	G	A	PASS	intron_variant	MODIFIER	KCNJ6	487756	transcript	XM_544881.6	protein_coding	2	c.26-51245C>T
31	38941456	C	T	PASS	intron_variant	MODIFIER	COL18A1	100687767	transcript	XM_022413282.1	protein_coding	14	c.2142+353C>T
32	35247576	A	G	GATKstd	intron_variant	MODIFIER	LOC111093695	111093695	transcript	XR_002622153.1	pseudogene	2	n.117-13727A>G
32	37815541	T	G	PASS	intergenic_region	MODIFIER	SEC24D-LOC100684713	478523-100684713	intergenic_region	478523-100684713		-1	n.37815541T>G
33	23446034	C	CCCCTTTCTGCCCCAGCTATCGGCTTGTCCTGGGAG,CCCCTTTCTGCCCCAGCTATCGGCTTGTCCTGGGAGCG	PASS	upstream_gene_variant	MODIFIER	LOC111093709	111093709	transcript	XM_022413755.1	protein_coding	-1	c.-1806_-1805insCTCCCAGGACAAGCCGATAGCTGGGGCAGAAAGGG
33	23446034	C	CCCCTTTCTGCCCCAGCTATCGGCTTGTCCTGGGAG,CCCCTTTCTGCCCCAGCTATCGGCTTGTCCTGGGAGCG	PASS	upstream_gene_variant	MODIFIER	LOC111093709	111093709	transcript	XM_022413755.1	protein_coding	-1	c.-1806_-1805insCGCTCCCAGGACAAGCCGATAGCTGGGGCAGAAAGGG
33	23446034	C	CCCCTTTCTGCCCCAGCTATCGGCTTGTCCTGGGAG,CCCCTTTCTGCCCCAGCTATCGGCTTGTCCTGGGAGCG	PASS	intron_variant	MODIFIER	NR1I2	403482	transcript	XM_022413756.1	protein_coding	1	c.340-290_340-289insCCCTTTCTGCCCCAGCTATCGGCTTGTCCTGGGAG
33	23446034	C	CCCCTTTCTGCCCCAGCTATCGGCTTGTCCTGGGAG,CCCCTTTCTGCCCCAGCTATCGGCTTGTCCTGGGAGCG	PASS	intron_variant	MODIFIER	NR1I2	403482	transcript	XM_022413756.1	protein_coding	1	c.340-290_340-289insCCCTTTCTGCCCCAGCTATCGGCTTGTCCTGGGAGCG
33	23446034	C	CCCCTTTCTGCCCCAGCTATCGGCTTGTCCTGGGAG,CCCCTTTCTGCCCCAGCTATCGGCTTGTCCTGGGAGCG	PASS	intron_variant	MODIFIER	MAATS1	106557450	transcript	XM_005639532.3	protein_coding	17	c.*2-1147_*2-1146insCCCTTTCTGCCCCAGCTATCGGCTTGTCCTGGGAG
33	23446034	C	CCCCTTTCTGCCCCAGCTATCGGCTTGTCCTGGGAG,CCCCTTTCTGCCCCAGCTATCGGCTTGTCCTGGGAGCG	PASS	intron_variant	MODIFIER	MAATS1	106557450	transcript	XM_005639532.3	protein_coding	17	c.*2-1147_*2-1146insCCCTTTCTGCCCCAGCTATCGGCTTGTCCTGGGAGCG
33	29310037	GT	G	PASS	downstream_gene_variant	MODIFIER	LOC111093790	111093790	transcript	XR_002622416.1	pseudogene	-1	n.*4111delA
33	29310037	GT	G	PASS	intergenic_region	MODIFIER	LOC111093761-LOC111093790	111093761-111093790	intergenic_region	111093761-111093790		-1	n.29310038delT
34	13808683	G	A	PASS	intergenic_region	MODIFIER	LOC111093905-LOC111093961	111093905-111093961	intergenic_region	111093905-111093961		-1	n.13808683G>A
35	6074882	A	C	GATKstd	upstream_gene_variant	MODIFIER	NRN1	612757	transcript	XM_022414503.1	protein_coding	-1	c.-278T>G
35	6074882	A	C	GATKstd	intron_variant	MODIFIER	NRN1	612757	transcript	XM_843693.5	protein_coding	1	c.56-638T>G
35	6958207	T	C	PASS	non_coding_transcript_exon_variant	MODIFIER	LOC102155640	102155640	transcript	XR_002622861.1	pseudogene	1	n.576A>G
35	7772970	A	G	GATKstd	intergenic_region	MODIFIER	SNRNP48-BMP6	609283-478715	intergenic_region	609283-478715		-1	n.7772970A>G
35	7862982	T	C	PASS	downstream_gene_variant	MODIFIER	BLOC1S5	609473	transcript	XR_001315248.2	pseudogene	-1	n.*23A>G
35	7862982	T	C	PASS	downstream_gene_variant	MODIFIER	BLOC1S5	609473	transcript	XR_001315250.2	pseudogene	-1	n.*4827A>G
35	7862982	T	C	PASS	intron_variant	MODIFIER	LOC106558258	106558258	transcript	XR_001315252.2	pseudogene	2	n.496-295T>C
35	7862982	T	C	PASS	intron_variant	MODIFIER	BLOC1S5	609473	transcript	XR_002622813.1	pseudogene	4	n.407-1891A>G
35	8194905	G	A	PASS	intergenic_region	MODIFIER	LOC106558239-SLC35B3	106558239-607290	intergenic_region	106558239-607290		-1	n.8194905G>A
35	8700197	C	G	PASS	intron_variant	MODIFIER	LOC102157279	102157279	transcript	XR_002623019.1	pseudogene	2	n.291-875G>C
35	8831724	T	C	PASS	intergenic_region	MODIFIER	PIMREG-LOC609606	111093996-609606	intergenic_region	111093996-609606		-1	n.8831724T>C
35	8866225	C	A	PASS	intergenic_region	MODIFIER	PIMREG-LOC609606	111093996-609606	intergenic_region	111093996-609606		-1	n.8866225C>A
35	8888796	C	T	PASS	intergenic_region	MODIFIER	PIMREG-LOC609606	111093996-609606	intergenic_region	111093996-609606		-1	n.8888796C>T
35	8889126	T	C	PASS	intergenic_region	MODIFIER	PIMREG-LOC609606	111093996-609606	intergenic_region	111093996-609606		-1	n.8889126T>C
35	8890565	T	G	PASS	intergenic_region	MODIFIER	PIMREG-LOC609606	111093996-609606	intergenic_region	111093996-609606		-1	n.8890565T>G
35	8896249	G	A	PASS	intergenic_region	MODIFIER	PIMREG-LOC609606	111093996-609606	intergenic_region	111093996-609606		-1	n.8896249G>A
35	8910519	A	C	PASS	intergenic_region	MODIFIER	PIMREG-LOC609606	111093996-609606	intergenic_region	111093996-609606		-1	n.8910519A>C
35	9018139	A	G	PASS	intergenic_region	MODIFIER	LOC609606-LOC111094023	609606-111094023	intergenic_region	609606-111094023		-1	n.9018139A>G
35	9380494	C	A	PASS	intergenic_region	MODIFIER	LOC111094021-LOC111093986	111094021-111093986	intergenic_region	111094021-111093986		-1	n.9380494C>A
35	17012243	A	AGG	PASS	downstream_gene_variant	MODIFIER	DEK	610538	transcript	XM_022414519.1	protein_coding	-1	c.*4045_*4046insCC
35	17012243	A	AGG	PASS	intron_variant	MODIFIER	KDM1B	478733	transcript	XM_535900.6	protein_coding	20	c.2380-159_2380-158insGG
35	17012244	C	CGGGGGGGGGGGGGGGGGTGA	PASS	downstream_gene_variant	MODIFIER	DEK	610538	transcript	XM_022414519.1	protein_coding	-1	c.*4044_*4045insTCACCCCCCCCCCCCCCCCC
35	17012244	C	CGGGGGGGGGGGGGGGGGTGA	PASS	intron_variant	MODIFIER	KDM1B	478733	transcript	XM_535900.6	protein_coding	20	c.2380-158_2380-157insGGGGGGGGGGGGGGGGGTGA
35	19172044	C	CTTTCTTTCTTTCTTTCTTTCTTTCTTTCTTTCTTTCTTTCTTTCTT	PASS	intron_variant	MODIFIER	CDKAL1	488240	transcript	NM_001284447.1	protein_coding	3	c.283+13754_283+13755insTTTCTTTCTTTCTTTCTTTCTTTCTTTCTTTCTTTCTTTCTTTCTT
35	19172044	C	CTTTCTTTCTTTCTTTCTTTCTTTCTTTCTTTCTTTCTTTCTTTCTT	PASS	intron_variant	MODIFIER	CDKAL1	488240	transcript	XM_005640068.3	protein_coding	3	c.283+13754_283+13755insTTTCTTTCTTTCTTTCTTTCTTTCTTTCTTTCTTTCTTTCTTTCTT
35	19172044	C	CTTTCTTTCTTTCTTTCTTTCTTTCTTTCTTTCTTTCTTTCTTTCTT	PASS	intron_variant	MODIFIER	CDKAL1	488240	transcript	XM_005640069.3	protein_coding	4	c.283+13754_283+13755insTTTCTTTCTTTCTTTCTTTCTTTCTTTCTTTCTTTCTTTCTTTCTT
35	19172044	C	CTTTCTTTCTTTCTTTCTTTCTTTCTTTCTTTCTTTCTTTCTTTCTT	PASS	intron_variant	MODIFIER	CDKAL1	488240	transcript	XM_005640070.3	protein_coding	4	c.283+13754_283+13755insTTTCTTTCTTTCTTTCTTTCTTTCTTTCTTTCTTTCTTTCTTTCTT
35	19172044	C	CTTTCTTTCTTTCTTTCTTTCTTTCTTTCTTTCTTTCTTTCTTTCTT	PASS	intron_variant	MODIFIER	CDKAL1	488240	transcript	XM_022414376.1	protein_coding	3	c.283+13754_283+13755insTTTCTTTCTTTCTTTCTTTCTTTCTTTCTTTCTTTCTTTCTTTCTT
35	19172044	C	CTTTCTTTCTTTCTTTCTTTCTTTCTTTCTTTCTTTCTTTCTTTCTT	PASS	intron_variant	MODIFIER	CDKAL1	488240	transcript	XM_022414377.1	protein_coding	3	c.283+13754_283+13755insTTTCTTTCTTTCTTTCTTTCTTTCTTTCTTTCTTTCTTTCTTTCTT
35	19172044	C	CTTTCTTTCTTTCTTTCTTTCTTTCTTTCTTTCTTTCTTTCTTTCTT	PASS	intron_variant	MODIFIER	CDKAL1	488240	transcript	XM_022414379.1	protein_coding	1	c.-36+13754_-36+13755insTTTCTTTCTTTCTTTCTTTCTTTCTTTCTTTCTTTCTTTCTTTCTT
35	24372090	C	T	PASS	downstream_gene_variant	MODIFIER	ZNF322	100856407	transcript	XM_005640114.3	protein_coding	-1	c.*5542G>A
35	24372090	C	T	PASS	downstream_gene_variant	MODIFIER	ZNF322	100856407	transcript	XM_022414589.1	protein_coding	-1	c.*5542G>A
35	24372090	C	T	PASS	downstream_gene_variant	MODIFIER	ZNF322	100856407	transcript	XM_022414588.1	protein_coding	-1	c.*5542G>A
35	24372090	C	T	PASS	downstream_gene_variant	MODIFIER	ZNF322	100856407	transcript	XM_005640116.3	protein_coding	-1	c.*5542G>A
35	24372090	C	T	PASS	downstream_gene_variant	MODIFIER	ZNF322	100856407	transcript	XM_005640117.3	protein_coding	-1	c.*5542G>A
35	24372090	C	T	PASS	downstream_gene_variant	MODIFIER	ZNF322	100856407	transcript	XM_005640115.3	protein_coding	-1	c.*5542G>A
35	24372090	C	T	PASS	downstream_gene_variant	MODIFIER	ZNF322	100856407	transcript	XM_005640118.3	protein_coding	-1	c.*5542G>A
35	24372090	C	T	PASS	intergenic_region	MODIFIER	TRNAN-GUU-ZNF322	111094090-100856407	intergenic_region	111094090-100856407		-1	n.24372090C>T
35	24709711	T	C	PASS	intergenic_region	MODIFIER	TRNAK-UUU-LOC111094039	111094102-111094039	intergenic_region	111094102-111094039		-1	n.24709711T>C
35	25032490	G	T	PASS	upstream_gene_variant	MODIFIER	LOC106558234	106558234	transcript	XM_014110517.2	protein_coding	-1	c.-1550C>A
35	25032490	G	T	PASS	intron_variant	MODIFIER	LOC611482	611482	transcript	XM_849151.5	protein_coding	1	c.*158-2534G>T
35	25032490	G	T	PASS	intron_variant	MODIFIER	LOC488306	488306	transcript	XM_014110525.2	protein_coding	2	c.673-16921C>A
35	25032490	G	T	PASS	intron_variant	MODIFIER	LOC488303	488303	transcript	XM_854447.5	protein_coding	1	c.*23+823G>T
35	25032490	G	T	PASS	intron_variant	MODIFIER	LOC488303	488303	transcript	XR_001315228.2	pseudogene	1	n.496-549G>T
36	1240708	T	TAAAAGTCTCCCAATGTAATATCCCCCCTTCTGTGGGTAATGTCAGCAA	PASS	intergenic_region	MODIFIER	LOC106558288-KCNJ3	106558288-488355	intergenic_region	106558288-488355		-1	n.1240708_1240709insAAAAGTCTCCCAATGTAATATCCCCCCTTCTGTGGGTAATGTCAGCAA
36	6003212	GCT	G	PASS	intron_variant	MODIFIER	RBMS1	478764	transcript	XM_014110741.2	protein_coding	6	c.634+2769_634+2770delAG
36	6003212	GCT	G	PASS	intron_variant	MODIFIER	RBMS1	478764	transcript	XM_005640234.3	protein_coding	6	c.634+2769_634+2770delAG
36	6003212	GCT	G	PASS	intron_variant	MODIFIER	RBMS1	478764	transcript	XM_005640238.3	protein_coding	6	c.634+2769_634+2770delAG
36	6003212	GCT	G	PASS	intron_variant	MODIFIER	RBMS1	478764	transcript	XM_005640239.3	protein_coding	6	c.634+2769_634+2770delAG
36	6003212	GCT	G	PASS	intron_variant	MODIFIER	RBMS1	478764	transcript	XM_014110742.2	protein_coding	6	c.631+2769_631+2770delAG
36	6003212	GCT	G	PASS	intron_variant	MODIFIER	RBMS1	478764	transcript	XM_022414831.1	protein_coding	6	c.541+2769_541+2770delAG
36	6003212	GCT	G	PASS	intron_variant	MODIFIER	RBMS1	478764	transcript	XM_022414830.1	protein_coding	7	c.541+2769_541+2770delAG
36	9901363	T	TGC	PASS	intron_variant	MODIFIER	COBLL1	488375	transcript	XM_022414658.1	protein_coding	10	c.1478-757_1478-756insGC
36	9901363	T	TGC	PASS	intron_variant	MODIFIER	LOC102152414	102152414	transcript	XR_002623072.1	pseudogene	6	n.1256-10064_1256-10063insGC
36	9901363	T	TGC	PASS	intron_variant	MODIFIER	COBLL1	488375	transcript	XM_014110699.2	protein_coding	10	c.1397-757_1397-756insGC
36	9901363	T	TGC	PASS	intron_variant	MODIFIER	COBLL1	488375	transcript	XM_014110694.1	protein_coding	10	c.1460-757_1460-756insGC
36	9901363	T	TGC	PASS	intron_variant	MODIFIER	COBLL1	488375	transcript	XM_014110695.1	protein_coding	9	c.1439-757_1439-756insGC
36	9901363	T	TGC	PASS	intron_variant	MODIFIER	COBLL1	488375	transcript	XM_014110700.1	protein_coding	9	c.1340-757_1340-756insGC
36	9901363	T	TGC	PASS	intron_variant	MODIFIER	COBLL1	488375	transcript	XM_014110701.1	protein_coding	8	c.1301-757_1301-756insGC
36	9901363	T	TGC	PASS	intron_variant	MODIFIER	COBLL1	488375	transcript	XM_022414659.1	protein_coding	10	c.1478-757_1478-756insGC
36	9901363	T	TGC	PASS	intron_variant	MODIFIER	COBLL1	488375	transcript	XM_022414661.1	protein_coding	9	c.1439-757_1439-756insGC
36	9901363	T	TGC	PASS	intron_variant	MODIFIER	COBLL1	488375	transcript	XM_022414660.1	protein_coding	10	c.1400-757_1400-756insGC
36	30363102	T	C	PASS	intergenic_region	MODIFIER	LOC102156907-COL3A1	102156907-478835	intergenic_region	102156907-478835		-1	n.30363102T>C
37	3095074	A	G	GATKstd	intergenic_region	MODIFIER	LOC111094385-LOC106558316	111094385-106558316	intergenic_region	111094385-106558316		-1	n.3095074A>G
37	3095082	A	G	GATKstd	intergenic_region	MODIFIER	LOC111094385-LOC106558316	111094385-106558316	intergenic_region	111094385-106558316		-1	n.3095082A>G
37	3095092	A	G	GATKstd	intergenic_region	MODIFIER	LOC111094385-LOC106558316	111094385-106558316	intergenic_region	111094385-106558316		-1	n.3095092A>G
37	3095095	A	C	GATKstd	intergenic_region	MODIFIER	LOC111094385-LOC106558316	111094385-106558316	intergenic_region	111094385-106558316		-1	n.3095095A>C
37	3095096	A	T	GATKstd	intergenic_region	MODIFIER	LOC111094385-LOC106558316	111094385-106558316	intergenic_region	111094385-106558316		-1	n.3095096A>T
37	4198601	C	T	GATKstd	intergenic_region	MODIFIER	LOC102156671-LOC100684912	102156671-100684912	intergenic_region	102156671-100684912		-1	n.4198601C>T
37	12586997	A	G	PASS	intergenic_region	MODIFIER	CD28-LOC100856338	403646-100856338	intergenic_region	403646-100856338		-1	n.12586997A>G
37	24166730	TA	T	PASS	intron_variant	MODIFIER	LOC102156106	102156106	transcript	XR_296771.3	pseudogene	1	n.204-30936delT
37	29883259	T	C	GATKstd	intergenic_region	MODIFIER	LOC111094360-LOC111094435	111094360-111094435	intergenic_region	111094360-111094435		-1	n.29883259T>C
37	29901616	G	A	PASS	intergenic_region	MODIFIER	LOC111094360-LOC111094435	111094360-111094435	intergenic_region	111094360-111094435		-1	n.29901616G>A
38	2610134	TTTA	T	PASS	intron_variant	MODIFIER	SRGAP2	478949	transcript	XM_022415331.1	protein_coding	3	c.260+12249_260+12251delTTA
38	2610134	TTTA	T	PASS	intron_variant	MODIFIER	SRGAP2	478949	transcript	XM_022415334.1	protein_coding	3	c.260+12249_260+12251delTTA
38	2610134	TTTA	T	PASS	intron_variant	MODIFIER	SRGAP2	478949	transcript	XM_014111176.2	protein_coding	3	c.260+12249_260+12251delTTA
38	2610134	TTTA	T	PASS	intron_variant	MODIFIER	SRGAP2	478949	transcript	XM_014111173.2	protein_coding	3	c.260+12249_260+12251delTTA
38	2610134	TTTA	T	PASS	intron_variant	MODIFIER	SRGAP2	478949	transcript	XM_014111175.2	protein_coding	3	c.260+12249_260+12251delTTA
38	2610134	TTTA	T	PASS	intron_variant	MODIFIER	SRGAP2	478949	transcript	XM_022415333.1	protein_coding	3	c.260+12249_260+12251delTTA
38	2610134	TTTA	T	PASS	intron_variant	MODIFIER	SRGAP2	478949	transcript	XM_005640809.3	protein_coding	3	c.260+12249_260+12251delTTA
38	2610134	TTTA	T	PASS	intron_variant	MODIFIER	SRGAP2	478949	transcript	XM_022415332.1	protein_coding	3	c.260+12249_260+12251delTTA
38	2610134	TTTA	T	PASS	intron_variant	MODIFIER	SRGAP2	478949	transcript	XM_843710.5	protein_coding	3	c.260+12249_260+12251delTTA
38	21421649	A	G	PASS	downstream_gene_variant	MODIFIER	USF1	488646	transcript	XM_005640877.3	protein_coding	-1	c.*3226A>G
38	21421649	A	G	PASS	downstream_gene_variant	MODIFIER	TSTD1	488645	transcript	XM_545762.6	protein_coding	-1	c.*351A>G
38	21421649	A	G	PASS	downstream_gene_variant	MODIFIER	LOC111094574	111094574	transcript	XR_002623990.1	pseudogene	-1	n.*2072T>C
38	21421649	A	G	PASS	downstream_gene_variant	MODIFIER	USF1	488646	transcript	XM_545763.6	protein_coding	-1	c.*3226A>G
38	21421649	A	G	PASS	downstream_gene_variant	MODIFIER	USF1	488646	transcript	XM_005640878.2	protein_coding	-1	c.*3226A>G
38	21421649	A	G	PASS	downstream_gene_variant	MODIFIER	TSTD1	488645	transcript	XM_022415296.1	protein_coding	-1	c.*351A>G
38	21421649	A	G	PASS	intergenic_region	MODIFIER	TSTD1-LOC111094574	488645-111094574	intergenic_region	488645-111094574		-1	n.21421649A>G
3	1505851	G	GGGCGCCCCCTGCTCCGCGCCCGCTCCCCCGGCCCCGCCCCTGGGCGCCCCTCCCCGCTCCCTCCCTGCTCCGCGCCTGGCCCCT,GGGCGCCCCCTGCTCCGCGCCCGCTCCCCCGGCCCCGCCCCT	PASS	downstream_gene_variant	MODIFIER	LOC102155726	102155726	transcript	XR_002624583.1	pseudogene	-1	n.*3528_*3529insGGCGCCCCCTGCTCCGCGCCCGCTCCCCCGGCCCCGCCCCT
3	1505851	G	GGGCGCCCCCTGCTCCGCGCCCGCTCCCCCGGCCCCGCCCCTGGGCGCCCCTCCCCGCTCCCTCCCTGCTCCGCGCCTGGCCCCT,GGGCGCCCCCTGCTCCGCGCCCGCTCCCCCGGCCCCGCCCCT	PASS	downstream_gene_variant	MODIFIER	LOC102155726	102155726	transcript	XR_002624583.1	pseudogene	-1	n.*3528_*3529insGGCGCCCCCTGCTCCGCGCCCGCTCCCCCGGCCCCGCCCCTGGGCGCCCCTCCCCGCTCCCTCCCTGCTCCGCGCCTGGCCCCT
3	1505851	G	GGGCGCCCCCTGCTCCGCGCCCGCTCCCCCGGCCCCGCCCCTGGGCGCCCCTCCCCGCTCCCTCCCTGCTCCGCGCCTGGCCCCT,GGGCGCCCCCTGCTCCGCGCCCGCTCCCCCGGCCCCGCCCCT	PASS	downstream_gene_variant	MODIFIER	LOC102155726	102155726	transcript	XR_002624584.1	pseudogene	-1	n.*3528_*3529insGGCGCCCCCTGCTCCGCGCCCGCTCCCCCGGCCCCGCCCCT
3	1505851	G	GGGCGCCCCCTGCTCCGCGCCCGCTCCCCCGGCCCCGCCCCTGGGCGCCCCTCCCCGCTCCCTCCCTGCTCCGCGCCTGGCCCCT,GGGCGCCCCCTGCTCCGCGCCCGCTCCCCCGGCCCCGCCCCT	PASS	downstream_gene_variant	MODIFIER	LOC102155726	102155726	transcript	XR_002624584.1	pseudogene	-1	n.*3528_*3529insGGCGCCCCCTGCTCCGCGCCCGCTCCCCCGGCCCCGCCCCTGGGCGCCCCTCCCCGCTCCCTCCCTGCTCCGCGCCTGGCCCCT
3	1505851	G	GGGCGCCCCCTGCTCCGCGCCCGCTCCCCCGGCCCCGCCCCTGGGCGCCCCTCCCCGCTCCCTCCCTGCTCCGCGCCTGGCCCCT,GGGCGCCCCCTGCTCCGCGCCCGCTCCCCCGGCCCCGCCCCT	PASS	downstream_gene_variant	MODIFIER	LOC102155726	102155726	transcript	XR_291743.3	pseudogene	-1	n.*3528_*3529insGGCGCCCCCTGCTCCGCGCCCGCTCCCCCGGCCCCGCCCCT
3	1505851	G	GGGCGCCCCCTGCTCCGCGCCCGCTCCCCCGGCCCCGCCCCTGGGCGCCCCTCCCCGCTCCCTCCCTGCTCCGCGCCTGGCCCCT,GGGCGCCCCCTGCTCCGCGCCCGCTCCCCCGGCCCCGCCCCT	PASS	downstream_gene_variant	MODIFIER	LOC102155726	102155726	transcript	XR_291743.3	pseudogene	-1	n.*3528_*3529insGGCGCCCCCTGCTCCGCGCCCGCTCCCCCGGCCCCGCCCCTGGGCGCCCCTCCCCGCTCCCTCCCTGCTCCGCGCCTGGCCCCT
3	1505851	G	GGGCGCCCCCTGCTCCGCGCCCGCTCCCCCGGCCCCGCCCCTGGGCGCCCCTCCCCGCTCCCTCCCTGCTCCGCGCCTGGCCCCT,GGGCGCCCCCTGCTCCGCGCCCGCTCCCCCGGCCCCGCCCCT	PASS	downstream_gene_variant	MODIFIER	LOC102155726	102155726	transcript	XR_002624586.1	pseudogene	-1	n.*3528_*3529insGGCGCCCCCTGCTCCGCGCCCGCTCCCCCGGCCCCGCCCCT
3	1505851	G	GGGCGCCCCCTGCTCCGCGCCCGCTCCCCCGGCCCCGCCCCTGGGCGCCCCTCCCCGCTCCCTCCCTGCTCCGCGCCTGGCCCCT,GGGCGCCCCCTGCTCCGCGCCCGCTCCCCCGGCCCCGCCCCT	PASS	downstream_gene_variant	MODIFIER	LOC102155726	102155726	transcript	XR_002624586.1	pseudogene	-1	n.*3528_*3529insGGCGCCCCCTGCTCCGCGCCCGCTCCCCCGGCCCCGCCCCTGGGCGCCCCTCCCCGCTCCCTCCCTGCTCCGCGCCTGGCCCCT
3	1505851	G	GGGCGCCCCCTGCTCCGCGCCCGCTCCCCCGGCCCCGCCCCTGGGCGCCCCTCCCCGCTCCCTCCCTGCTCCGCGCCTGGCCCCT,GGGCGCCCCCTGCTCCGCGCCCGCTCCCCCGGCCCCGCCCCT	PASS	intron_variant	MODIFIER	TSLP	607671	transcript	XM_005618038.3	protein_coding	2	c.97-230_97-229insAGGGGCGGGGCCGGGGGAGCGGGCGCGGAGCAGGGGGCGCC
3	1505851	G	GGGCGCCCCCTGCTCCGCGCCCGCTCCCCCGGCCCCGCCCCTGGGCGCCCCTCCCCGCTCCCTCCCTGCTCCGCGCCTGGCCCCT,GGGCGCCCCCTGCTCCGCGCCCGCTCCCCCGGCCCCGCCCCT	PASS	intron_variant	MODIFIER	TSLP	607671	transcript	XM_005618038.3	protein_coding	2	c.97-230_97-229insAGGGGCCAGGCGCGGAGCAGGGAGGGAGCGGGGAGGGGCGCCCAGGGGCGGGGCCGGGGGAGCGGGCGCGGAGCAGGGGGCGCC
3	7907724	T	C	GATKstd	intergenic_region	MODIFIER	LOC102151511-LOC106558536	102151511-106558536	intergenic_region	102151511-106558536		-1	n.7907724T>C
3	13397259	T	TAAAAAAAA	PASS	intergenic_region	MODIFIER	PCSK1-ELL2	479149-488899	intergenic_region	479149-488899		-1	n.13397259_13397260insAAAAAAAA
3	23700967	T	A	PASS	intron_variant	MODIFIER	EDIL3	488919	transcript	XM_005618144.3	protein_coding	6	c.652-10546T>A
3	23700967	T	A	PASS	intron_variant	MODIFIER	EDIL3	488919	transcript	XM_005618145.3	protein_coding	5	c.622-10546T>A
3	23704205	A	G	PASS	intron_variant	MODIFIER	EDIL3	488919	transcript	XM_005618144.3	protein_coding	6	c.652-7308A>G
3	23704205	A	G	PASS	intron_variant	MODIFIER	EDIL3	488919	transcript	XM_005618145.3	protein_coding	5	c.622-7308A>G
3	23958924	T	C	PASS	upstream_gene_variant	MODIFIER	LOC100686308	100686308	transcript	100686308	pseudogene	-1	n.-1213A>G
3	23958924	T	C	PASS	intergenic_region	MODIFIER	LOC100686308-HAPLN1	100686308-488921	intergenic_region	100686308-488921		-1	n.23958924T>C
3	24172439	C	T	PASS	intron_variant	MODIFIER	VCAN	488922	transcript	XM_003434417.4	protein_coding	7	c.4055-770G>A
3	24172439	C	T	PASS	intron_variant	MODIFIER	VCAN	488922	transcript	XM_022416748.1	protein_coding	6	c.4055-9378G>A
3	24172439	C	T	PASS	intron_variant	MODIFIER	VCAN	488922	transcript	XM_022416747.1	protein_coding	5	c.1046-770G>A
3	24172439	C	T	PASS	intron_variant	MODIFIER	VCAN	488922	transcript	XR_002624935.1	pseudogene	6	n.4061-770G>A
3	24308848	G	A	PASS	intergenic_region	MODIFIER	VCAN-XRCC4	488922-488923	intergenic_region	488922-488923		-1	n.24308848G>A
3	27515766	G	GAT	PASS	intron_variant	MODIFIER	HOMER1	488933	transcript	XM_844616.5	protein_coding	8	c.876+6366_876+6367insAT
3	27515766	G	GAT	PASS	intron_variant	MODIFIER	HOMER1	488933	transcript	XM_022416761.1	protein_coding	8	c.684+6366_684+6367insAT
3	27515766	G	GAT	PASS	intron_variant	MODIFIER	HOMER1	488933	transcript	XM_022416762.1	protein_coding	8	c.684+6366_684+6367insAT
3	57132245	C	CTCTGT	PASS	upstream_gene_variant	MODIFIER	ARNT2	608366	transcript	XM_005618415.2	protein_coding	-1	c.-3608_-3607insACAGA
3	57132245	C	CTCTGT	PASS	upstream_gene_variant	MODIFIER	ARNT2	608366	transcript	XM_845079.4	protein_coding	-1	c.-13533_-13532insACAGA
3	57132245	C	CTCTGT	PASS	upstream_gene_variant	MODIFIER	ARNT2	608366	transcript	XM_014112478.2	protein_coding	-1	c.-3608_-3607insACAGA
3	57132245	C	CTCTGT	PASS	intron_variant	MODIFIER	ARNT2	608366	transcript	XM_022417006.1	protein_coding	1	c.7+7318_7+7319insACAGA
3	61488636	A	T	PASS	intron_variant	MODIFIER	SH3BP2	488797	transcript	XM_005618508.3	protein_coding	1	c.-56+201T>A
3	64578044	C	T	PASS	upstream_gene_variant	MODIFIER	CD38	403756	transcript	NM_001003143.1	protein_coding	-1	c.-824G>A
3	64578044	C	T	PASS	upstream_gene_variant	MODIFIER	CD38	403756	transcript	XM_005618251.3	protein_coding	-1	c.-824G>A
3	64578044	C	T	PASS	intergenic_region	MODIFIER	CD38-BST1	403756-488820	intergenic_region	403756-488820		-1	n.64578044C>T
3	66480087	GAGAGACACAGAGAGAGAGAGAGGC	G	PASS	intron_variant	MODIFIER	BOD1L1	479089	transcript	XM_022416350.1	protein_coding	6	c.1398+529_1398+552delAGAGACACAGAGAGAGAGAGAGGC
3	77669485	A	ATAGAAGAAG	PASS	intergenic_region	MODIFIER	LOC111095392-LOC102153121	111095392-102153121	intergenic_region	111095392-102153121		-1	n.77669485_77669486insTAGAAGAAG
4	6293557	T	TGCTTCTCCCTCTGCCC	PASS	intergenic_region	MODIFIER	LOC111095692-LOC111095693	111095692-111095693	intergenic_region	111095692-111095693		-1	n.6293557_6293558insGCTTCTCCCTCTGCCC
4	33557719	T	C	PASS	intron_variant	MODIFIER	GRID1	489075	transcript	XM_022417615.1	protein_coding	12	c.2328+1922A>G
4	43761330	T	TAA	PASS	intron_variant	MODIFIER	TENM2	489135	transcript	XM_014113025.2	protein_coding	5	c.713-15484_713-15483insTT
4	43761330	T	TAA	PASS	intron_variant	MODIFIER	TENM2	489135	transcript	XM_014113031.2	protein_coding	2	c.227-15484_227-15483insTT
4	43761330	T	TAA	PASS	intron_variant	MODIFIER	TENM2	489135	transcript	XM_014113033.2	protein_coding	2	c.122-15484_122-15483insTT
4	43761330	T	TAA	PASS	intron_variant	MODIFIER	TENM2	489135	transcript	XM_014113034.2	protein_coding	1	c.47-15484_47-15483insTT
4	43761330	T	TAA	PASS	intron_variant	MODIFIER	TENM2	489135	transcript	XM_014113030.2	protein_coding	2	c.257-15484_257-15483insTT
4	43761330	T	TAA	PASS	intron_variant	MODIFIER	TENM2	489135	transcript	XM_022417723.1	protein_coding	5	c.416-15484_416-15483insTT
4	43761330	T	TAA	PASS	intron_variant	MODIFIER	TENM2	489135	transcript	XM_022417721.1	protein_coding	4	c.713-15484_713-15483insTT
4	43761330	T	TAA	PASS	intron_variant	MODIFIER	TENM2	489135	transcript	XM_022417722.1	protein_coding	12	c.713-15484_713-15483insTT
4	58639532	C	G	PASS	intron_variant	MODIFIER	NDST1	489185	transcript	XM_546303.6	protein_coding	1	c.-388+98G>C
4	78402763	TTTTTTTTTTTG	T	PASS	intergenic_region	MODIFIER	LOC111095735-LOC111095736	111095735-111095736	intergenic_region	111095735-111095736		-1	n.78402764_78402774delTTTTTTTTTTG
4	79113044	T	A	PASS	intergenic_region	MODIFIER	LOC111095736-CDH9	111095736-489245	intergenic_region	111095736-489245		-1	n.79113044T>A
5	12463146	A	G	PASS	intergenic_region	MODIFIER	LOC111096096-LOC111095804	111096096-111095804	intergenic_region	111096096-111095804		-1	n.12463146A>G
5	25699907	C	CAATGCCAAAAAAAAAAAAAAAAAACCAA	PASS	intron_variant	MODIFIER	GUCY1A2	479455	transcript	XM_022418364.1	protein_coding	7	c.*56-18575_*56-18574insAATGCCAAAAAAAAAAAAAAAAAACCAA
5	25699907	C	CAATGCCAAAAAAAAAAAAAAAAAACCAA	PASS	intron_variant	MODIFIER	GUCY1A2	479455	transcript	XM_022418362.1	protein_coding	8	c.2137-18575_2137-18574insAATGCCAAAAAAAAAAAAAAAAAACCAA
5	58696362	G	A	GATKstd	intergenic_region	MODIFIER	LOC100687688-LOC102151862	100687688-102151862	intergenic_region	100687688-102151862		-1	n.58696362G>A
5	58813585	G	A	GATKstd	intergenic_region	MODIFIER	LOC102151862-AJAP1	102151862-607839	intergenic_region	102151862-607839		-1	n.58813585G>A
5	59117124	G	T	GATKstd	intergenic_region	MODIFIER	LOC111095968-LOC111095969	111095968-111095969	intergenic_region	111095968-111095969		-1	n.59117124G>T
5	60313297	CA	C	PASS	downstream_gene_variant	MODIFIER	ESPN	489631	transcript	XM_005620456.2	protein_coding	-1	c.*237delA
5	60313297	CA	C	PASS	downstream_gene_variant	MODIFIER	TNFRSF25	489632	transcript	XM_005620464.3	protein_coding	-1	c.*3390delT
5	60313297	CA	C	PASS	downstream_gene_variant	MODIFIER	ESPN	489631	transcript	XM_005620457.2	protein_coding	-1	c.*237delA
5	60313297	CA	C	PASS	downstream_gene_variant	MODIFIER	ESPN	489631	transcript	XM_005620458.3	protein_coding	-1	c.*237delA
5	60313297	CA	C	PASS	downstream_gene_variant	MODIFIER	TNFRSF25	489632	transcript	XM_005620465.3	protein_coding	-1	c.*3390delT
5	60313297	CA	C	PASS	downstream_gene_variant	MODIFIER	TNFRSF25	489632	transcript	XM_005620466.3	protein_coding	-1	c.*3390delT
5	60313297	CA	C	PASS	downstream_gene_variant	MODIFIER	TNFRSF25	489632	transcript	XM_022418988.1	protein_coding	-1	c.*3390delT
5	60313297	CA	C	PASS	downstream_gene_variant	MODIFIER	TNFRSF25	489632	transcript	XM_022418989.1	protein_coding	-1	c.*3390delT
5	60313297	CA	C	PASS	downstream_gene_variant	MODIFIER	TNFRSF25	489632	transcript	XR_002626866.1	pseudogene	-1	n.*4888delT
5	60313297	CA	C	PASS	intron_variant	MODIFIER	ESPN	489631	transcript	XM_546751.5	protein_coding	10	c.2326-726delA
5	67016598	G	A	GATKstd	intron_variant	MODIFIER	GSE1	609446	transcript	XM_005620623.3	protein_coding	7	c.1331-230C>T
5	67016598	G	A	GATKstd	intron_variant	MODIFIER	GSE1	609446	transcript	XM_005620625.3	protein_coding	7	c.1301-230C>T
5	67016598	G	A	GATKstd	intron_variant	MODIFIER	GSE1	609446	transcript	XM_005620631.3	protein_coding	6	c.1082-230C>T
5	67016598	G	A	GATKstd	intron_variant	MODIFIER	GSE1	609446	transcript	XM_005620624.3	protein_coding	7	c.1328-230C>T
5	67016598	G	A	GATKstd	intron_variant	MODIFIER	GSE1	609446	transcript	XM_005620630.3	protein_coding	6	c.1112-230C>T
5	67016598	G	A	GATKstd	intron_variant	MODIFIER	GSE1	609446	transcript	XM_005620629.3	protein_coding	7	c.1331-230C>T
5	67016598	G	A	GATKstd	intron_variant	MODIFIER	GSE1	609446	transcript	XM_022419107.1	protein_coding	7	c.1331-230C>T
5	67016598	G	A	GATKstd	intron_variant	MODIFIER	GSE1	609446	transcript	XM_005620626.3	protein_coding	8	c.1292-230C>T
5	67016598	G	A	GATKstd	intron_variant	MODIFIER	GSE1	609446	transcript	XM_005620632.3	protein_coding	7	c.989-230C>T
5	69440205	G	A	PASS	intron_variant	MODIFIER	CDH13	489689	transcript	XM_546809.6	protein_coding	1	c.45+49006C>T
5	69440205	G	A	PASS	intron_variant	MODIFIER	CDH13	489689	transcript	XM_022419119.1	protein_coding	1	c.39+145861C>T
5	69440205	G	A	PASS	intron_variant	MODIFIER	CDH13	489689	transcript	XM_022419121.1	protein_coding	1	c.45+49006C>T
5	70843890	T	TTGTTTTTTTTG	PASS	intergenic_region	MODIFIER	CMC2-LOC111096023	481143-111096023	intergenic_region	481143-111096023		-1	n.70843890_70843891insTGTTTTTTTTG
5	72119935	C	T	PASS	intergenic_region	MODIFIER	MAF-WWOX	102156419-610120	intergenic_region	102156419-610120		-1	n.72119935C>T
5	82882392	T	G	GATKstd	intergenic_region	MODIFIER	CDH5-LOC111096059	489775-111096059	intergenic_region	489775-111096059		-1	n.82882392T>G
6	8180714	A	AGGGGGGGGGGGGGG	PASS	non_coding_transcript_exon_variant	MODIFIER	LOC111096201	111096201	transcript	XR_002627324.1	pseudogene	4	n.1562_1563insCCCCCCCCCCCCCC
6	8180714	A	AGGGGGGGGGGGGGG	PASS	non_coding_transcript_exon_variant	MODIFIER	LOC111096201	111096201	transcript	XR_002627325.1	pseudogene	5	n.903_904insCCCCCCCCCCCCCC
6	13161352	G	A	PASS	intron_variant	MODIFIER	SDK1	489886	transcript	XM_022419770.1	protein_coding	39	c.5572+3608C>T
6	13161352	G	A	PASS	intron_variant	MODIFIER	SDK1	489886	transcript	XM_022419781.1	protein_coding	28	c.3769+3608C>T
6	13161352	G	A	PASS	intron_variant	MODIFIER	SDK1	489886	transcript	XM_022419779.1	protein_coding	29	c.3886+3608C>T
6	13161352	G	A	PASS	intron_variant	MODIFIER	SDK1	489886	transcript	XM_022419780.1	protein_coding	28	c.3769+3608C>T
6	13161352	G	A	PASS	intron_variant	MODIFIER	SDK1	489886	transcript	XM_022419777.1	protein_coding	37	c.5122+3608C>T
6	13161352	G	A	PASS	intron_variant	MODIFIER	SDK1	489886	transcript	XM_005621149.3	protein_coding	37	c.5167+3608C>T
6	13161352	G	A	PASS	intron_variant	MODIFIER	SDK1	489886	transcript	XM_022419778.1	protein_coding	38	c.4957+3608C>T
6	13161352	G	A	PASS	intron_variant	MODIFIER	SDK1	489886	transcript	XM_022419776.1	protein_coding	39	c.5305+3608C>T
6	13161352	G	A	PASS	intron_variant	MODIFIER	SDK1	489886	transcript	XM_022419775.1	protein_coding	39	c.5305+3608C>T
6	13161352	G	A	PASS	intron_variant	MODIFIER	SDK1	489886	transcript	XM_022419771.1	protein_coding	38	c.5512+3608C>T
6	13161352	G	A	PASS	intron_variant	MODIFIER	SDK1	489886	transcript	XM_022419772.1	protein_coding	39	c.5572+3608C>T
6	13161352	G	A	PASS	intron_variant	MODIFIER	SDK1	489886	transcript	XM_022419773.1	protein_coding	39	c.5572+3608C>T
6	13161352	G	A	PASS	intron_variant	MODIFIER	SDK1	489886	transcript	XM_022419774.1	protein_coding	39	c.5572+3608C>T
6	16898357	A	G	PASS	3_prime_UTR_variant	MODIFIER	ITGAX	489929	transcript	XM_547049.6	protein_coding	30	c.*773T>C
6	20996537	G	A	GATKstd	upstream_gene_variant	MODIFIER	AQP8	608036	transcript	XM_845033.5	protein_coding	-1	c.-4103C>T
6	20996537	G	A	GATKstd	upstream_gene_variant	MODIFIER	AQP8	608036	transcript	XM_005621395.3	protein_coding	-1	c.-4310C>T
6	20996537	G	A	GATKstd	intergenic_region	MODIFIER	AQP8-LOC100684915	608036-100684915	intergenic_region	608036-100684915		-1	n.20996537G>A
6	23812903	G	T	PASS	intron_variant	MODIFIER	LOC479816	479816	transcript	XM_022419975.1	protein_coding	5	c.583+517C>A
6	23812903	G	T	PASS	intron_variant	MODIFIER	LOC479816	479816	transcript	XM_022419976.1	protein_coding	6	c.583+517C>A
6	23812903	G	T	PASS	intron_variant	MODIFIER	LOC479816	479816	transcript	XM_005621440.3	protein_coding	5	c.583+517C>A
6	23812903	G	T	PASS	intron_variant	MODIFIER	LOC479816	479816	transcript	XM_022419977.1	protein_coding	5	c.583+517C>A
6	23812903	G	T	PASS	intron_variant	MODIFIER	LOC479816	479816	transcript	XM_022419978.1	protein_coding	5	c.583+517C>A
6	23812903	G	T	PASS	intron_variant	MODIFIER	LOC479816	479816	transcript	XM_022419980.1	protein_coding	5	c.583+517C>A
6	23812903	G	T	PASS	intron_variant	MODIFIER	LOC479816	479816	transcript	XM_022419979.1	protein_coding	5	c.583+517C>A
6	23812903	G	T	PASS	intron_variant	MODIFIER	LOC479816	479816	transcript	XR_002627553.1	pseudogene	5	n.757+517C>A
6	23812903	G	T	PASS	intron_variant	MODIFIER	LOC479816	479816	transcript	XR_002627554.1	pseudogene	5	n.757+517C>A
6	25053489	C	G	GATKstd	intergenic_region	MODIFIER	GP2-LOC111096498	442972-111096498	intergenic_region	442972-111096498		-1	n.25053489C>G
6	26838695	C	T	GATKstd	intron_variant	MODIFIER	XYLT1	494008	transcript	NM_001008718.1	protein_coding	2	c.881-20913G>A
6	27886201	A	G	PASS	intron_variant	MODIFIER	ABCC1	403453	transcript	NM_001002971.1	protein_coding	18	c.2596+1650T>C
6	28838767	C	CGCCCCCGCCCGGCCTGGCCACGCCCCCGCTCTGGCCACGCCCCCGCTCT	PASS	intergenic_region	MODIFIER	LOC102156374-LOC111096301	102156374-111096301	intergenic_region	102156374-111096301		-1	n.28838767_28838768insGCCCCCGCCCGGCCTGGCCACGCCCCCGCTCTGGCCACGCCCCCGCTCT
6	29244302	CTCTT	C	PASS	intergenic_region	MODIFIER	ERCC4-LOC111096302	479842-111096302	intergenic_region	479842-111096302		-1	n.29244303_29244306delTCTT
6	33571531	T	C	GATKstd	intergenic_region	MODIFIER	TMEM114-LOC111096504	490014-111096504	intergenic_region	490014-111096504		-1	n.33571531T>C
6	33571534	T	C	GATKstd	intergenic_region	MODIFIER	TMEM114-LOC111096504	490014-111096504	intergenic_region	490014-111096504		-1	n.33571534T>C
6	36923315	T	C	PASS	downstream_gene_variant	MODIFIER	LOC111096309	111096309	transcript	XR_002627615.1	pseudogene	-1	n.*4267A>G
6	36923315	T	C	PASS	intron_variant	MODIFIER	NMRAL1	490026	transcript	XM_547146.5	protein_coding	2	c.283-430T>C
6	36923315	T	C	PASS	intron_variant	MODIFIER	NMRAL1	490026	transcript	XM_022420128.1	protein_coding	2	c.283-430T>C
6	36923315	T	C	PASS	intron_variant	MODIFIER	DNAJA3	479865	transcript	XM_014114657.2	protein_coding	10	c.1340-1350A>G
6	39678967	C	T	PASS	upstream_gene_variant	MODIFIER	LMF1	490083	transcript	XM_547204.5	protein_coding	-1	c.-3295C>T
6	39678967	C	T	PASS	downstream_gene_variant	MODIFIER	LOC111096333	111096333	transcript	XR_002627672.1	pseudogene	-1	n.*1261C>T
6	39678967	C	T	PASS	intergenic_region	MODIFIER	LOC111096333-LMF1	111096333-490083	intergenic_region	111096333-490083		-1	n.39678967C>T
6	40087096	G	A	PASS	upstream_gene_variant	MODIFIER	LOC111096336	111096336	transcript	XR_002627675.1	pseudogene	-1	n.-68C>T
6	40087096	G	A	PASS	intron_variant	MODIFIER	RAB11FIP3	100688052	transcript	XM_014114448.2	protein_coding	1	c.507+12627C>T
6	48524290	A	G	PASS	intergenic_region	MODIFIER	OLFM3-LOC111096512	490137-111096512	intergenic_region	490137-111096512		-1	n.48524290A>G
6	48928254	C	A	PASS	upstream_gene_variant	MODIFIER	LOC100686365	100686365	transcript	100686365	pseudogene	-1	n.-3810C>A
6	48928254	C	A	PASS	downstream_gene_variant	MODIFIER	LOC102153396	102153396	transcript	XR_002627769.1	pseudogene	-1	n.*2238G>T
6	48928254	C	A	PASS	intergenic_region	MODIFIER	S1PR1-LOC102153396	490138-102153396	intergenic_region	490138-102153396		-1	n.48928254C>A
6	51210032	TG	T	PASS	intron_variant	MODIFIER	SNX7	490148	transcript	XM_022420434.1	protein_coding	3	c.43-115482delC
6	51210032	TG	T	PASS	intron_variant	MODIFIER	SNX7	490148	transcript	XM_547269.6	protein_coding	3	c.43-115482delC
6	51210032	TG	T	PASS	intron_variant	MODIFIER	SNX7	490148	transcript	XR_002627777.1	pseudogene	3	n.222-115482delC
6	51365974	T	G	PASS	intron_variant	MODIFIER	SNX7	490148	transcript	XM_022420434.1	protein_coding	3	c.42+3556A>C
6	51365974	T	G	PASS	intron_variant	MODIFIER	SNX7	490148	transcript	XM_547269.6	protein_coding	3	c.42+3556A>C
6	51365974	T	G	PASS	intron_variant	MODIFIER	SNX7	490148	transcript	XR_002627777.1	pseudogene	3	n.221+3556A>C
6	51386650	C	T	GATKstd	intron_variant	MODIFIER	SNX7	490148	transcript	XM_022420434.1	protein_coding	2	c.-53+1052G>A
6	51386650	C	T	GATKstd	intron_variant	MODIFIER	SNX7	490148	transcript	XM_547269.6	protein_coding	2	c.-53+1052G>A
6	51386650	C	T	GATKstd	intron_variant	MODIFIER	SNX7	490148	transcript	XR_002627777.1	pseudogene	2	n.127+1052G>A
6	51410047	T	C	PASS	intergenic_region	MODIFIER	SNX7-MIR137	490148-100885936	intergenic_region	490148-100885936		-1	n.51410047T>C
6	51742302	CA	C	PASS	intron_variant	MODIFIER	LOC111096372	111096372	transcript	XR_002627780.1	pseudogene	4	n.1370-1477delT
6	51742302	CA	C	PASS	intron_variant	MODIFIER	LOC111096372	111096372	transcript	XR_002627781.1	pseudogene	5	n.1461-1477delT
6	51742302	CA	C	PASS	intron_variant	MODIFIER	LOC111096372	111096372	transcript	XR_002627782.1	pseudogene	6	n.1546-1477delT
6	51757314	C	T	PASS	intron_variant	MODIFIER	LOC111096372	111096372	transcript	XR_002627780.1	pseudogene	4	n.1369+15450G>A
6	51757314	C	T	PASS	intron_variant	MODIFIER	LOC111096372	111096372	transcript	XR_002627781.1	pseudogene	5	n.1460+14174G>A
6	51757314	C	T	PASS	intron_variant	MODIFIER	LOC111096372	111096372	transcript	XR_002627782.1	pseudogene	6	n.1545+14174G>A
6	52823581	ACT	A	PASS	intergenic_region	MODIFIER	LOC100684402-PTBP2	100684402-490149	intergenic_region	100684402-490149		-1	n.52823582_52823583delCT
6	59315275	A	C	GATKstd	intergenic_region	MODIFIER	GBP5-LOC612426	490170-612426	intergenic_region	490170-612426		-1	n.59315275A>C
6	59315323	T	G	GATKstd	intergenic_region	MODIFIER	GBP5-LOC612426	490170-612426	intergenic_region	490170-612426		-1	n.59315323T>G
6	59315334	G	A	GATKstd	intergenic_region	MODIFIER	GBP5-LOC612426	490170-612426	intergenic_region	490170-612426		-1	n.59315334G>A
6	66354584	C	T	PASS	intergenic_region	MODIFIER	LOC111096527-LOC100685738	111096527-100685738	intergenic_region	111096527-100685738		-1	n.66354584C>T
6	67719166	G	T	GATKstd	intergenic_region	MODIFIER	LOC111096530-LOC111096531	111096530-111096531	intergenic_region	111096530-111096531		-1	n.67719166G>T
6	72987324	T	G	PASS	intergenic_region	MODIFIER	LOC111096535-LOC111096536	111096535-111096536	intergenic_region	111096535-111096536		-1	n.72987324T>G
7	8851115	T	G	PASS	intergenic_region	MODIFIER	LOC111096615-SERTAD4	111096615-490276	intergenic_region	111096615-490276		-1	n.8851115T>G
7	33543590	C	T	GATKstd	intron_variant	MODIFIER	PLD5	490372	transcript	XM_014115234.2	protein_coding	5	c.678+19889G>A
7	33543590	C	T	GATKstd	intron_variant	MODIFIER	PLD5	490372	transcript	XM_014115235.2	protein_coding	4	c.459+19889G>A
7	33543590	C	T	GATKstd	intron_variant	MODIFIER	PLD5	490372	transcript	XM_547493.6	protein_coding	5	c.549+19889G>A
7	43318393	G	GCCCCCCCCCCCCCCCC	PASS	downstream_gene_variant	MODIFIER	SLC27A3	100855793	transcript	XM_022421714.1	protein_coding	-1	c.*2822_*2823insGGGGGGGGGGGGGGGG
7	43318393	G	GCCCCCCCCCCCCCCCC	PASS	intergenic_region	MODIFIER	GATAD2B-SLC27A3	490453-100855793	intergenic_region	490453-100855793		-1	n.43318393_43318394insCCCCCCCCCCCCCCCC
7	58712679	C	A	PASS	intergenic_region	MODIFIER	LOC100685526-LOC100685615	100685526-100685615	intergenic_region	100685526-100685615		-1	n.58712679C>A
7	59191175	G	T	PASS	intergenic_region	MODIFIER	LOC100685615-LOC100688415	100685615-100688415	intergenic_region	100685615-100688415		-1	n.59191175G>T
7	59858801	C	T	PASS	non_coding_transcript_exon_variant	MODIFIER	613013	613013	transcript	613013	pseudogene	1	n.672G>A
7	62211692	A	ATTTTT	PASS	intron_variant	MODIFIER	KCTD1	480170	transcript	XM_022421513.1	protein_coding	4	c.2458-1720_2458-1719insTTTTT
7	62211692	A	ATTTTT	PASS	intron_variant	MODIFIER	KCTD1	480170	transcript	XM_003434924.4	protein_coding	4	c.616-1720_616-1719insTTTTT
7	62211692	A	ATTTTT	PASS	intron_variant	MODIFIER	KCTD1	480170	transcript	XM_022421514.1	protein_coding	4	c.616-1720_616-1719insTTTTT
7	68292802	A	AT	PASS	intergenic_region	MODIFIER	LOC480186-LOC480188	480186-480188	intergenic_region	480186-480188		-1	n.68292802_68292803insT
7	71096023	A	T	GATKstd	intron_variant	MODIFIER	LOC111096915	111096915	transcript	XR_002628913.1	pseudogene	3	n.216-24604A>T
7	73277693	C	G	PASS	upstream_gene_variant	MODIFIER	LOC102156498	102156498	transcript	XR_002628740.1	pseudogene	-1	n.-779G>C
7	73277693	C	G	PASS	upstream_gene_variant	MODIFIER	LOC102156498	102156498	transcript	XR_292836.3	pseudogene	-1	n.-781G>C
7	73277693	C	G	PASS	upstream_gene_variant	MODIFIER	LOC102156498	102156498	transcript	XR_001316632.2	pseudogene	-1	n.-780G>C
7	73277693	C	G	PASS	upstream_gene_variant	MODIFIER	LOC102156498	102156498	transcript	XR_002628741.1	pseudogene	-1	n.-779G>C
7	73277693	C	G	PASS	intron_variant	MODIFIER	LOC111096819	111096819	transcript	XR_002628742.1	pseudogene	1	n.147+37C>G
8	2321787	C	T	GATKstd	upstream_gene_variant	MODIFIER	LOC491543	491543	transcript	491543	pseudogene	-1	n.-1139C>T
8	2321787	C	T	GATKstd	intron_variant	MODIFIER			transcript	TRANSCRIPT_	protein_coding	42	c.19045-1222C>T
8	3110783	TAAATAAAAAAA	T	PASS	intron_variant	MODIFIER			transcript	TRANSCRIPT_	protein_coding	86	c.28140+245921_28140+245931delAAATAAAAAAA
8	3110783	TAAATAAAAAAA	T	PASS	intron_variant	MODIFIER	OXA1L	480239	transcript	XM_005623209.3	protein_coding	3	c.436+435_436+445delAAATAAAAAAA
8	3935245	TA	T	PASS	intron_variant	MODIFIER			transcript	TRANSCRIPT_	protein_coding	86	c.28140+1070383delA
8	7427553	A	G	PASS	intron_variant	MODIFIER			transcript	TRANSCRIPT_	protein_coding	109	c.32470+411815A>G
8	7608438	G	T	PASS	intron_variant	MODIFIER			transcript	TRANSCRIPT_	protein_coding	109	c.32470+592700G>T
8	8514468	G	A	PASS	intron_variant	MODIFIER			transcript	TRANSCRIPT_	protein_coding	109	c.32470+1498730G>A
8	10708869	G	C	PASS	upstream_gene_variant	MODIFIER	DTD2	609308	transcript	XM_846546.4	protein_coding	-1	c.-2809C>G
8	10708869	G	C	PASS	upstream_gene_variant	MODIFIER	DTD2	609308	transcript	XM_022421894.1	protein_coding	-1	c.-5038C>G
8	10708869	G	C	PASS	upstream_gene_variant	MODIFIER	DTD2	609308	transcript	XR_001316673.2	pseudogene	-1	n.-2848C>G
8	10708869	G	C	PASS	upstream_gene_variant	MODIFIER	DTD2	609308	transcript	XR_001316674.2	pseudogene	-1	n.-2714C>G
8	10708869	G	C	PASS	upstream_gene_variant	MODIFIER	DTD2	609308	transcript	XR_002628993.1	pseudogene	-1	n.-2714C>G
8	10708869	G	C	PASS	intron_variant	MODIFIER			transcript	TRANSCRIPT_	protein_coding	109	c.32471-623862G>C
8	10708869	G	C	PASS	intron_variant	MODIFIER	LOC102156213	102156213	transcript	XR_002628998.1	pseudogene	2	n.265+2263G>C
8	10708869	G	C	PASS	intron_variant	MODIFIER	LOC102156213	102156213	transcript	XR_002628995.1	pseudogene	1	n.191-2359G>C
8	10708869	G	C	PASS	intron_variant	MODIFIER	LOC102156213	102156213	transcript	XR_002629000.1	pseudogene	1	n.190+2424G>C
8	10708869	G	C	PASS	intron_variant	MODIFIER	LOC102156213	102156213	transcript	XR_002628994.1	pseudogene	1	n.155+2263G>C
8	10708869	G	C	PASS	intron_variant	MODIFIER	LOC102156213	102156213	transcript	XR_002628996.1	pseudogene	1	n.183+2074G>C
8	10708869	G	C	PASS	non_coding_transcript_exon_variant	MODIFIER	LOC102156213	102156213	transcript	XR_002628997.1	pseudogene	1	n.18G>C
8	12181569	T	C	PASS	intron_variant	MODIFIER			transcript	TRANSCRIPT_	protein_coding	144	c.37740+452124T>C
8	12181569	T	C	PASS	intron_variant	MODIFIER	NPAS3	100688457	transcript	XM_014115679.2	protein_coding	2	c.249-36298T>C
8	12181569	T	C	PASS	intron_variant	MODIFIER	LOC111096988	111096988	transcript	XR_002629012.1	pseudogene	1	n.539+26A>G
8	12196119	G	A	PASS	downstream_gene_variant	MODIFIER	LOC102151243	102151243	transcript	XR_292902.3	pseudogene	-1	n.*118C>T
8	12196119	G	A	PASS	intron_variant	MODIFIER			transcript	TRANSCRIPT_	protein_coding	144	c.37740+466674G>A
8	12196119	G	A	PASS	intron_variant	MODIFIER	NPAS3	100688457	transcript	XM_014115679.2	protein_coding	2	c.249-21748G>A
8	12198183	T	TA	PASS	intron_variant	MODIFIER			transcript	TRANSCRIPT_	protein_coding	144	c.37740+468738_37740+468739insA
8	12198183	T	TA	PASS	intron_variant	MODIFIER	NPAS3	100688457	transcript	XM_014115679.2	protein_coding	2	c.249-19684_249-19683insA
8	12198183	T	TA	PASS	intron_variant	MODIFIER	LOC102151243	102151243	transcript	XR_292902.3	pseudogene	3	n.433-149_433-148insT
8	12200791	T	A	PASS	intron_variant	MODIFIER			transcript	TRANSCRIPT_	protein_coding	144	c.37740+471346T>A
8	12200791	T	A	PASS	intron_variant	MODIFIER	NPAS3	100688457	transcript	XM_014115679.2	protein_coding	2	c.249-17076T>A
8	12200791	T	A	PASS	intron_variant	MODIFIER	LOC102151243	102151243	transcript	XR_292902.3	pseudogene	2	n.248-1833A>T
8	12277898	A	C	PASS	intron_variant	MODIFIER			transcript	TRANSCRIPT_	protein_coding	144	c.37740+548453A>C
8	12277898	A	C	PASS	intron_variant	MODIFIER	NPAS3	100688457	transcript	XM_014115679.2	protein_coding	3	c.493+59787A>C
8	12407887	G	T	PASS	intron_variant	MODIFIER			transcript	TRANSCRIPT_	protein_coding	144	c.37740+678442G>T
8	12407887	G	T	PASS	intron_variant	MODIFIER	NPAS3	100688457	transcript	XM_014115679.2	protein_coding	4	c.570+45686G>T
8	12682301	G	GAACT	PASS	intron_variant	MODIFIER			transcript	TRANSCRIPT_	protein_coding	144	c.37740+952856_37740+952857insAACT
8	12682301	G	GAACT	PASS	intron_variant	MODIFIER	NPAS3	100688457	transcript	XM_014115679.2	protein_coding	6	c.835+8530_835+8531insAACT
8	12682302	G	GTTGAC	PASS	intron_variant	MODIFIER			transcript	TRANSCRIPT_	protein_coding	144	c.37740+952857_37740+952858insTTGAC
8	12682302	G	GTTGAC	PASS	intron_variant	MODIFIER	NPAS3	100688457	transcript	XM_014115679.2	protein_coding	6	c.835+8531_835+8532insTTGAC
8	12682664	C	T	GATKstd	intron_variant	MODIFIER			transcript	TRANSCRIPT_	protein_coding	144	c.37740+953219C>T
8	12682664	C	T	GATKstd	intron_variant	MODIFIER	NPAS3	100688457	transcript	XM_014115679.2	protein_coding	6	c.835+8893C>T
8	12696296	T	TGGA	PASS	intron_variant	MODIFIER			transcript	TRANSCRIPT_	protein_coding	144	c.37740+966851_37740+966852insGGA
8	12696296	T	TGGA	PASS	intron_variant	MODIFIER	NPAS3	100688457	transcript	XM_014115679.2	protein_coding	6	c.835+22525_835+22526insGGA
8	12800635	G	A	PASS	downstream_gene_variant	MODIFIER	NPAS3	100688457	transcript	XM_014115679.2	protein_coding	-1	c.*4377G>A
8	12800635	G	A	PASS	intron_variant	MODIFIER			transcript	TRANSCRIPT_	protein_coding	144	c.37740+1071190G>A
8	49391584	A	T	PASS	intron_variant	MODIFIER			transcript	TRANSCRIPT_	protein_coding	306	c.69286+11550246A>T
8	49391584	A	T	PASS	intron_variant	MODIFIER	ESRRB	490798	transcript	XM_022422243.1	protein_coding	3	c.754+4974A>T
8	49391584	A	T	PASS	intron_variant	MODIFIER	ESRRB	490798	transcript	XM_014116090.2	protein_coding	3	c.529+4974A>T
8	49391584	A	T	PASS	intron_variant	MODIFIER	ESRRB	490798	transcript	XM_547920.6	protein_coding	3	c.577+4974A>T
8	49391584	A	T	PASS	intron_variant	MODIFIER	ESRRB	490798	transcript	XM_022422244.1	protein_coding	3	c.562+4974A>T
8	53296617	G	GTTTT	PASS	intron_variant	MODIFIER			transcript	TRANSCRIPT_	protein_coding	306	c.69286+15455279_69286+15455280insTTTT
8	53296617	G	GTTTT	PASS	intron_variant	MODIFIER	CEP128	490814	transcript	XM_022422280.1	protein_coding	3	c.-15+102_-15+103insAAAA
8	53296617	G	GTTTT	PASS	intron_variant	MODIFIER	CEP128	490814	transcript	XM_022422284.1	protein_coding	3	c.-15+102_-15+103insAAAA
8	53296617	G	GTTTT	PASS	intron_variant	MODIFIER	CEP128	490814	transcript	XM_022422283.1	protein_coding	3	c.-15+102_-15+103insAAAA
8	53296617	G	GTTTT	PASS	intron_variant	MODIFIER	CEP128	490814	transcript	XM_014116109.2	protein_coding	3	c.-15+102_-15+103insAAAA
8	53296617	G	GTTTT	PASS	intron_variant	MODIFIER	CEP128	490814	transcript	XM_022422290.1	protein_coding	3	c.-15+102_-15+103insAAAA
8	53296617	G	GTTTT	PASS	intron_variant	MODIFIER	CEP128	490814	transcript	XM_022422287.1	protein_coding	3	c.-15+102_-15+103insAAAA
8	53296617	G	GTTTT	PASS	intron_variant	MODIFIER	CEP128	490814	transcript	XM_014116107.2	protein_coding	3	c.-15+102_-15+103insAAAA
8	53296617	G	GTTTT	PASS	intron_variant	MODIFIER	CEP128	490814	transcript	XM_014116108.2	protein_coding	3	c.-15+102_-15+103insAAAA
8	53296617	G	GTTTT	PASS	intron_variant	MODIFIER	CEP128	490814	transcript	XM_022422288.1	protein_coding	2	c.-33-8454_-33-8453insAAAA
8	53296617	G	GTTTT	PASS	intron_variant	MODIFIER	CEP128	490814	transcript	XM_022422281.1	protein_coding	2	c.-14-6351_-14-6350insAAAA
8	53296617	G	GTTTT	PASS	intron_variant	MODIFIER	CEP128	490814	transcript	XM_022422286.1	protein_coding	3	c.-15+102_-15+103insAAAA
8	53296617	G	GTTTT	PASS	intron_variant	MODIFIER	CEP128	490814	transcript	XM_022422285.1	protein_coding	3	c.-15+102_-15+103insAAAA
8	53296617	G	GTTTT	PASS	intron_variant	MODIFIER	CEP128	490814	transcript	XM_022422282.1	protein_coding	3	c.-15+102_-15+103insAAAA
8	53296617	G	GTTTT	PASS	intron_variant	MODIFIER	CEP128	490814	transcript	XM_005623716.3	protein_coding	3	c.-15+102_-15+103insAAAA
8	53296617	G	GTTTT	PASS	intron_variant	MODIFIER	CEP128	490814	transcript	XR_293001.3	pseudogene	3	n.454+102_454+103insAAAA
8	53296617	G	GTTTT	PASS	intron_variant	MODIFIER	CEP128	490814	transcript	XM_022422291.1	protein_coding	3	c.-15+102_-15+103insAAAA
8	53296617	G	GTTTT	PASS	intron_variant	MODIFIER	CEP128	490814	transcript	XM_022422292.1	protein_coding	3	c.-15+102_-15+103insAAAA
8	53296617	G	GTTTT	PASS	intron_variant	MODIFIER	CEP128	490814	transcript	XM_022422293.1	protein_coding	3	c.-15+102_-15+103insAAAA
8	53296617	G	GTTTT	PASS	intron_variant	MODIFIER	CEP128	490814	transcript	XM_005623717.3	protein_coding	3	c.-15+102_-15+103insAAAA
8	53296617	G	GTTTT	PASS	intron_variant	MODIFIER	CEP128	490814	transcript	XR_293002.3	pseudogene	3	n.449+102_449+103insAAAA
8	53296617	G	GTTTT	PASS	intron_variant	MODIFIER	CEP128	490814	transcript	XM_022422294.1	protein_coding	3	c.-15+102_-15+103insAAAA
8	53296617	G	GTTTT	PASS	intron_variant	MODIFIER	CEP128	490814	transcript	XM_022422295.1	protein_coding	3	c.-15+102_-15+103insAAAA
8	54019713	A	T	PASS	intron_variant	MODIFIER			transcript	TRANSCRIPT_	protein_coding	306	c.69286+16178375A>T
8	68958844	C	T	GATKstd	upstream_gene_variant	MODIFIER	DLK1	490860	transcript	XM_547982.7	protein_coding	-1	c.-3217C>T
8	68958844	C	T	GATKstd	upstream_gene_variant	MODIFIER	DLK1	490860	transcript	XM_014116158.2	protein_coding	-1	c.-3217C>T
8	68958844	C	T	GATKstd	upstream_gene_variant	MODIFIER	DLK1	490860	transcript	XM_014116159.2	protein_coding	-1	c.-3217C>T
8	68958844	C	T	GATKstd	intron_variant	MODIFIER			transcript	TRANSCRIPT_	protein_coding	306	c.69287-3891891C>T
8	69288967	T	TA	PASS	upstream_gene_variant	MODIFIER	MIR496	100886019	transcript	NR_049495.1	pseudogene	-1	n.-443_-442insA
8	69288967	T	TA	PASS	upstream_gene_variant	MODIFIER	MIR377	100886010	transcript	NR_049479.1	pseudogene	-1	n.-1970_-1969insA
8	69288967	T	TA	PASS	upstream_gene_variant	MODIFIER	MIR409	100885953	transcript	NR_049373.1	pseudogene	-1	n.-4815_-4814insA
8	69288967	T	TA	PASS	upstream_gene_variant	MODIFIER	MIR496	100886019	transcript	TRANSCRIPT_100886019	pseudogene	-1	n.-494_-493insA
8	69288967	T	TA	PASS	upstream_gene_variant	MODIFIER	MIR377	100886010	transcript	TRANSCRIPT_100886010	pseudogene	-1	n.-1976_-1975insA
8	69288967	T	TA	PASS	upstream_gene_variant	MODIFIER	MIR409	100885953	transcript	TRANSCRIPT_100885953	pseudogene	-1	n.-4848_-4847insA
8	69288967	T	TA	PASS	downstream_gene_variant	MODIFIER	MIR485	100885952	transcript	NR_049372.1	pseudogene	-1	n.*4670_*4671insA
8	69288967	T	TA	PASS	downstream_gene_variant	MODIFIER	MIR485	100885952	transcript	TRANSCRIPT_100885952	pseudogene	-1	n.*4706_*4707insA
8	69288967	T	TA	PASS	intron_variant	MODIFIER			transcript	TRANSCRIPT_	protein_coding	306	c.69287-3561768_69287-3561767insA
8	71835718	G	T	PASS	intron_variant	MODIFIER			transcript	TRANSCRIPT_	protein_coding	306	c.69287-1015017G>T
8	71917352	G	C	PASS	intron_variant	MODIFIER			transcript	TRANSCRIPT_	protein_coding	306	c.69287-933383G>C
9	1231245	A	AC	PASS	intron_variant	MODIFIER	RPTOR	608378	transcript	XM_845394.5	protein_coding	3	c.349-21997_349-21996insG
9	1231245	A	AC	PASS	intron_variant	MODIFIER	RPTOR	608378	transcript	XM_005624016.3	protein_coding	3	c.349-21997_349-21996insG
9	1231245	A	AC	PASS	intron_variant	MODIFIER	RPTOR	608378	transcript	XM_014116239.2	protein_coding	3	c.235-21997_235-21996insG
9	1231245	A	AC	PASS	intron_variant	MODIFIER	RPTOR	608378	transcript	XM_005624017.3	protein_coding	3	c.349-21997_349-21996insG
9	2004498	T	TTGAGTTCCCCTCCATGCTCTTCAGGCCTGTGGGGCCTGGATTGGGGCTTCTA	PASS	intron_variant	MODIFIER	LOC111097276	111097276	transcript	XR_002629677.1	pseudogene	2	n.1230+9929_1230+9930insTGAGTTCCCCTCCATGCTCTTCAGGCCTGTGGGGCCTGGATTGGGGCTTCTA
9	3752996	T	TA	PASS	intergenic_region	MODIFIER	SEC14L1-LOC111097287	483338-111097287	intergenic_region	483338-111097287		-1	n.3752996_3752997insA
9	3753000	T	TATCAAAAAAAAAAAAA	PASS	intergenic_region	MODIFIER	SEC14L1-LOC111097287	483338-111097287	intergenic_region	483338-111097287		-1	n.3753000_3753001insATCAAAAAAAAAAAAA
9	3753007	T	G	GATKstd	intergenic_region	MODIFIER	SEC14L1-LOC111097287	483338-111097287	intergenic_region	483338-111097287		-1	n.3753007T>G
9	6104950	G	GAA	PASS	intron_variant	MODIFIER	DNAI2	483284	transcript	XM_005624142.2	protein_coding	4	c.467+795_467+796insTT
9	6104950	G	GAA	PASS	intron_variant	MODIFIER	DNAI2	483284	transcript	XM_540403.5	protein_coding	4	c.467+795_467+796insTT
9	23731083	A	C	PASS	intron_variant	MODIFIER	ARHGAP23	491038	transcript	XM_022423050.1	protein_coding	1	c.64-3851T>G
9	23731083	A	C	PASS	intron_variant	MODIFIER	ARHGAP23	491038	transcript	XM_022423051.1	protein_coding	1	c.64-6652T>G
9	23731083	A	C	PASS	intron_variant	MODIFIER	ARHGAP23	491038	transcript	XM_022423052.1	protein_coding	1	c.64-6652T>G
9	26191901	GCAGTGAGTGGCCTCAGGC	G	PASS	intron_variant	MODIFIER	COL1A1	403651	transcript	NM_001003090.1	protein_coding	25	c.1755+102_1755+119delGCCTGAGGCCACTCACTG
9	26407738	G	A	PASS	upstream_gene_variant	MODIFIER	RSAD1	609330	transcript	XM_014116485.2	protein_coding	-1	c.-998G>A
9	26407738	G	A	PASS	downstream_gene_variant	MODIFIER	ACSF2	480551	transcript	XM_005624984.1	protein_coding	-1	c.*422G>A
9	26407738	G	A	PASS	intergenic_region	MODIFIER	ACSF2-RSAD1	480551-609330	intergenic_region	480551-609330		-1	n.26407738G>A
9	26500722	C	T	PASS	intron_variant	MODIFIER	CACNA1G	491083	transcript	XM_022423104.1	protein_coding	9	c.2301+1649C>T
9	26500722	C	T	PASS	intron_variant	MODIFIER	CACNA1G	491083	transcript	XM_005624647.3	protein_coding	9	c.2301+1649C>T
9	26500722	C	T	PASS	intron_variant	MODIFIER	CACNA1G	491083	transcript	XM_005624649.3	protein_coding	9	c.2301+1649C>T
9	26500722	C	T	PASS	intron_variant	MODIFIER	CACNA1G	491083	transcript	XM_005624651.3	protein_coding	9	c.2301+1649C>T
9	26500722	C	T	PASS	intron_variant	MODIFIER	CACNA1G	491083	transcript	XM_005624653.3	protein_coding	9	c.2301+1649C>T
9	26500722	C	T	PASS	intron_variant	MODIFIER	CACNA1G	491083	transcript	XM_014116643.2	protein_coding	9	c.2301+1649C>T
9	26500722	C	T	PASS	intron_variant	MODIFIER	CACNA1G	491083	transcript	XM_022423105.1	protein_coding	9	c.2301+1649C>T
9	26500722	C	T	PASS	intron_variant	MODIFIER	CACNA1G	491083	transcript	XM_548203.6	protein_coding	9	c.2301+1649C>T
9	26500722	C	T	PASS	intron_variant	MODIFIER	CACNA1G	491083	transcript	XM_022423110.1	protein_coding	9	c.2301+1649C>T
9	26500722	C	T	PASS	intron_variant	MODIFIER	CACNA1G	491083	transcript	XM_022423111.1	protein_coding	9	c.2301+1649C>T
9	26500722	C	T	PASS	intron_variant	MODIFIER	CACNA1G	491083	transcript	XM_003435267.4	protein_coding	9	c.2301+1649C>T
9	26500722	C	T	PASS	intron_variant	MODIFIER	CACNA1G	491083	transcript	XM_005624652.3	protein_coding	9	c.2301+1649C>T
9	26500722	C	T	PASS	intron_variant	MODIFIER	CACNA1G	491083	transcript	XM_005624655.3	protein_coding	9	c.2301+1649C>T
9	26500722	C	T	PASS	intron_variant	MODIFIER	CACNA1G	491083	transcript	XM_005624657.3	protein_coding	9	c.2301+1649C>T
9	26500722	C	T	PASS	intron_variant	MODIFIER	CACNA1G	491083	transcript	XM_005624660.3	protein_coding	9	c.2301+1649C>T
9	26500722	C	T	PASS	intron_variant	MODIFIER	CACNA1G	491083	transcript	XM_005624663.3	protein_coding	9	c.2250+1649C>T
9	26500722	C	T	PASS	intron_variant	MODIFIER	CACNA1G	491083	transcript	XM_014116645.2	protein_coding	9	c.2301+1649C>T
9	26500722	C	T	PASS	intron_variant	MODIFIER	CACNA1G	491083	transcript	XM_014116647.2	protein_coding	9	c.2301+1649C>T
9	26500722	C	T	PASS	intron_variant	MODIFIER	CACNA1G	491083	transcript	XM_014116648.2	protein_coding	9	c.2301+1649C>T
9	26500722	C	T	PASS	intron_variant	MODIFIER	CACNA1G	491083	transcript	XM_014116649.2	protein_coding	9	c.2301+1649C>T
9	26500722	C	T	PASS	intron_variant	MODIFIER	CACNA1G	491083	transcript	XM_022423107.1	protein_coding	9	c.2301+1649C>T
9	26500722	C	T	PASS	intron_variant	MODIFIER	CACNA1G	491083	transcript	XM_860594.5	protein_coding	9	c.2301+1649C>T
9	26500722	C	T	PASS	intron_variant	MODIFIER	CACNA1G	491083	transcript	XM_860610.5	protein_coding	9	c.2301+1649C>T
9	26500722	C	T	PASS	intron_variant	MODIFIER	CACNA1G	491083	transcript	XM_860625.5	protein_coding	9	c.2301+1649C>T
9	26500722	C	T	PASS	intron_variant	MODIFIER	CACNA1G	491083	transcript	XM_860640.5	protein_coding	9	c.2301+1649C>T
9	26500722	C	T	PASS	intron_variant	MODIFIER	CACNA1G	491083	transcript	XM_860654.5	protein_coding	9	c.2301+1649C>T
9	26500722	C	T	PASS	intron_variant	MODIFIER	CACNA1G	491083	transcript	XM_860688.5	protein_coding	9	c.2301+1649C>T
9	26500722	C	T	PASS	intron_variant	MODIFIER	CACNA1G	491083	transcript	XM_860703.5	protein_coding	9	c.2301+1649C>T
9	26500722	C	T	PASS	intron_variant	MODIFIER	CACNA1G	491083	transcript	XM_860714.5	protein_coding	9	c.2301+1649C>T
9	26500722	C	T	PASS	intron_variant	MODIFIER	CACNA1G	491083	transcript	XM_860769.5	protein_coding	9	c.2301+1649C>T
9	26500722	C	T	PASS	intron_variant	MODIFIER	CACNA1G	491083	transcript	XM_860802.5	protein_coding	9	c.2301+1649C>T
9	27374257	C	T	PASS	intergenic_region	MODIFIER	LOC100684121-CA10	100684121-609477	intergenic_region	100684121-609477		-1	n.27374257C>T
9	27387016	T	A	PASS	intron_variant	MODIFIER	CA10	609477	transcript	XM_014116666.2	protein_coding	8	c.790-566A>T
9	27387016	T	A	PASS	intron_variant	MODIFIER	CA10	609477	transcript	XM_022423127.1	protein_coding	8	c.790-566A>T
9	27387016	T	A	PASS	intron_variant	MODIFIER	CA10	609477	transcript	XM_022423128.1	protein_coding	8	c.790-566A>T
9	27387185	G	A	PASS	intron_variant	MODIFIER	CA10	609477	transcript	XM_014116666.2	protein_coding	8	c.790-735C>T
9	27387185	G	A	PASS	intron_variant	MODIFIER	CA10	609477	transcript	XM_022423127.1	protein_coding	8	c.790-735C>T
9	27387185	G	A	PASS	intron_variant	MODIFIER	CA10	609477	transcript	XM_022423128.1	protein_coding	8	c.790-735C>T
9	27397905	AT	A	PASS	intron_variant	MODIFIER	CA10	609477	transcript	XM_014116666.2	protein_coding	7	c.634+5172delA
9	27397905	AT	A	PASS	intron_variant	MODIFIER	CA10	609477	transcript	XM_022423127.1	protein_coding	7	c.634+5172delA
9	27397905	AT	A	PASS	intron_variant	MODIFIER	CA10	609477	transcript	XM_022423128.1	protein_coding	7	c.634+5172delA
9	27401016	G	A	PASS	intron_variant	MODIFIER	CA10	609477	transcript	XM_014116666.2	protein_coding	7	c.634+2062C>T
9	27401016	G	A	PASS	intron_variant	MODIFIER	CA10	609477	transcript	XM_022423127.1	protein_coding	7	c.634+2062C>T
9	27401016	G	A	PASS	intron_variant	MODIFIER	CA10	609477	transcript	XM_022423128.1	protein_coding	7	c.634+2062C>T
9	27408098	G	C	PASS	intron_variant	MODIFIER	CA10	609477	transcript	XM_014116666.2	protein_coding	5	c.466-400C>G
9	27408098	G	C	PASS	intron_variant	MODIFIER	CA10	609477	transcript	XM_022423127.1	protein_coding	5	c.466-400C>G
9	27408098	G	C	PASS	intron_variant	MODIFIER	CA10	609477	transcript	XM_022423128.1	protein_coding	5	c.466-400C>G
9	27415519	G	A	PASS	intron_variant	MODIFIER	CA10	609477	transcript	XM_014116666.2	protein_coding	5	c.466-7821C>T
9	27415519	G	A	PASS	intron_variant	MODIFIER	CA10	609477	transcript	XM_022423127.1	protein_coding	5	c.466-7821C>T
9	27415519	G	A	PASS	intron_variant	MODIFIER	CA10	609477	transcript	XM_022423128.1	protein_coding	5	c.466-7821C>T
9	27418575	C	T	PASS	intron_variant	MODIFIER	CA10	609477	transcript	XM_014116666.2	protein_coding	5	c.466-10877G>A
9	27418575	C	T	PASS	intron_variant	MODIFIER	CA10	609477	transcript	XM_022423127.1	protein_coding	5	c.466-10877G>A
9	27418575	C	T	PASS	intron_variant	MODIFIER	CA10	609477	transcript	XM_022423128.1	protein_coding	5	c.466-10877G>A
9	27419415	C	T	PASS	intron_variant	MODIFIER	CA10	609477	transcript	XM_014116666.2	protein_coding	5	c.466-11717G>A
9	27419415	C	T	PASS	intron_variant	MODIFIER	CA10	609477	transcript	XM_022423127.1	protein_coding	5	c.466-11717G>A
9	27419415	C	T	PASS	intron_variant	MODIFIER	CA10	609477	transcript	XM_022423128.1	protein_coding	5	c.466-11717G>A
9	27419428	G	A	PASS	intron_variant	MODIFIER	CA10	609477	transcript	XM_014116666.2	protein_coding	5	c.466-11730C>T
9	27419428	G	A	PASS	intron_variant	MODIFIER	CA10	609477	transcript	XM_022423127.1	protein_coding	5	c.466-11730C>T
9	27419428	G	A	PASS	intron_variant	MODIFIER	CA10	609477	transcript	XM_022423128.1	protein_coding	5	c.466-11730C>T
9	27420948	G	A	PASS	intron_variant	MODIFIER	CA10	609477	transcript	XM_014116666.2	protein_coding	5	c.466-13250C>T
9	27420948	G	A	PASS	intron_variant	MODIFIER	CA10	609477	transcript	XM_022423127.1	protein_coding	5	c.466-13250C>T
9	27420948	G	A	PASS	intron_variant	MODIFIER	CA10	609477	transcript	XM_022423128.1	protein_coding	5	c.466-13250C>T
9	27422209	A	ATTT	PASS	intron_variant	MODIFIER	CA10	609477	transcript	XM_014116666.2	protein_coding	5	c.466-14512_466-14511insAAA
9	27422209	A	ATTT	PASS	intron_variant	MODIFIER	CA10	609477	transcript	XM_022423127.1	protein_coding	5	c.466-14512_466-14511insAAA
9	27422209	A	ATTT	PASS	intron_variant	MODIFIER	CA10	609477	transcript	XM_022423128.1	protein_coding	5	c.466-14512_466-14511insAAA
9	27422252	A	G	PASS	intron_variant	MODIFIER	CA10	609477	transcript	XM_014116666.2	protein_coding	5	c.466-14554T>C
9	27422252	A	G	PASS	intron_variant	MODIFIER	CA10	609477	transcript	XM_022423127.1	protein_coding	5	c.466-14554T>C
9	27422252	A	G	PASS	intron_variant	MODIFIER	CA10	609477	transcript	XM_022423128.1	protein_coding	5	c.466-14554T>C
9	27423424	C	G	PASS	intron_variant	MODIFIER	CA10	609477	transcript	XM_014116666.2	protein_coding	5	c.466-15726G>C
9	27423424	C	G	PASS	intron_variant	MODIFIER	CA10	609477	transcript	XM_022423127.1	protein_coding	5	c.466-15726G>C
9	27423424	C	G	PASS	intron_variant	MODIFIER	CA10	609477	transcript	XM_022423128.1	protein_coding	5	c.466-15726G>C
9	27464698	A	AGTGCACAAGGTGCAC	PASS	intron_variant	MODIFIER	CA10	609477	transcript	XM_014116666.2	protein_coding	5	c.465+19077_465+19078insGTGCACCTTGTGCAC
9	27464698	A	AGTGCACAAGGTGCAC	PASS	intron_variant	MODIFIER	CA10	609477	transcript	XM_022423127.1	protein_coding	5	c.465+19077_465+19078insGTGCACCTTGTGCAC
9	27464698	A	AGTGCACAAGGTGCAC	PASS	intron_variant	MODIFIER	CA10	609477	transcript	XM_022423128.1	protein_coding	5	c.465+19077_465+19078insGTGCACCTTGTGCAC
9	27464700	TTC	T	PASS	intron_variant	MODIFIER	CA10	609477	transcript	XM_014116666.2	protein_coding	5	c.465+19074_465+19075delGA
9	27464700	TTC	T	PASS	intron_variant	MODIFIER	CA10	609477	transcript	XM_022423127.1	protein_coding	5	c.465+19074_465+19075delGA
9	27464700	TTC	T	PASS	intron_variant	MODIFIER	CA10	609477	transcript	XM_022423128.1	protein_coding	5	c.465+19074_465+19075delGA
9	27486941	A	G	PASS	intron_variant	MODIFIER	CA10	609477	transcript	XM_014116666.2	protein_coding	4	c.280-2980T>C
9	27486941	A	G	PASS	intron_variant	MODIFIER	CA10	609477	transcript	XM_022423127.1	protein_coding	4	c.280-2980T>C
9	27486941	A	G	PASS	intron_variant	MODIFIER	CA10	609477	transcript	XM_022423128.1	protein_coding	4	c.280-2980T>C
9	27503433	G	A	PASS	intron_variant	MODIFIER	CA10	609477	transcript	XM_014116666.2	protein_coding	4	c.280-19472C>T
9	27503433	G	A	PASS	intron_variant	MODIFIER	CA10	609477	transcript	XM_022423127.1	protein_coding	4	c.280-19472C>T
9	27503433	G	A	PASS	intron_variant	MODIFIER	CA10	609477	transcript	XM_022423128.1	protein_coding	4	c.280-19472C>T
9	27510654	C	T	PASS	intron_variant	MODIFIER	CA10	609477	transcript	XM_014116666.2	protein_coding	4	c.280-26693G>A
9	27510654	C	T	PASS	intron_variant	MODIFIER	CA10	609477	transcript	XM_022423127.1	protein_coding	4	c.280-26693G>A
9	27510654	C	T	PASS	intron_variant	MODIFIER	CA10	609477	transcript	XM_022423128.1	protein_coding	4	c.280-26693G>A
9	27529908	GA	G	PASS	intron_variant	MODIFIER	CA10	609477	transcript	XM_014116666.2	protein_coding	4	c.280-45948delT
9	27529908	GA	G	PASS	intron_variant	MODIFIER	CA10	609477	transcript	XM_022423127.1	protein_coding	4	c.280-45948delT
9	27529908	GA	G	PASS	intron_variant	MODIFIER	CA10	609477	transcript	XM_022423128.1	protein_coding	4	c.280-45948delT
9	27529967	TTCCATCATC	T	PASS	intron_variant	MODIFIER	CA10	609477	transcript	XM_014116666.2	protein_coding	4	c.280-46015_280-46007delGATGATGGA
9	27529967	TTCCATCATC	T	PASS	intron_variant	MODIFIER	CA10	609477	transcript	XM_022423127.1	protein_coding	4	c.280-46015_280-46007delGATGATGGA
9	27529967	TTCCATCATC	T	PASS	intron_variant	MODIFIER	CA10	609477	transcript	XM_022423128.1	protein_coding	4	c.280-46015_280-46007delGATGATGGA
9	27530326	T	TA	PASS	intron_variant	MODIFIER	CA10	609477	transcript	XM_014116666.2	protein_coding	4	c.280-46366_280-46365insT
9	27530326	T	TA	PASS	intron_variant	MODIFIER	CA10	609477	transcript	XM_022423127.1	protein_coding	4	c.280-46366_280-46365insT
9	27530326	T	TA	PASS	intron_variant	MODIFIER	CA10	609477	transcript	XM_022423128.1	protein_coding	4	c.280-46366_280-46365insT
9	27531977	AT	A	PASS	intron_variant	MODIFIER	CA10	609477	transcript	XM_014116666.2	protein_coding	4	c.280-48017delA
9	27531977	AT	A	PASS	intron_variant	MODIFIER	CA10	609477	transcript	XM_022423127.1	protein_coding	4	c.280-48017delA
9	27531977	AT	A	PASS	intron_variant	MODIFIER	CA10	609477	transcript	XM_022423128.1	protein_coding	4	c.280-48017delA
9	27532200	C	T	PASS	intron_variant	MODIFIER	CA10	609477	transcript	XM_014116666.2	protein_coding	4	c.280-48239G>A
9	27532200	C	T	PASS	intron_variant	MODIFIER	CA10	609477	transcript	XM_022423127.1	protein_coding	4	c.280-48239G>A
9	27532200	C	T	PASS	intron_variant	MODIFIER	CA10	609477	transcript	XM_022423128.1	protein_coding	4	c.280-48239G>A
9	27561561	A	C	PASS	intron_variant	MODIFIER	CA10	609477	transcript	XM_014116666.2	protein_coding	4	c.280-77600T>G
9	27561561	A	C	PASS	intron_variant	MODIFIER	CA10	609477	transcript	XM_022423127.1	protein_coding	4	c.280-77600T>G
9	27561561	A	C	PASS	intron_variant	MODIFIER	CA10	609477	transcript	XM_022423128.1	protein_coding	4	c.280-77600T>G
9	27562890	TTA	T	PASS	intron_variant	MODIFIER	CA10	609477	transcript	XM_014116666.2	protein_coding	4	c.280-78931_280-78930delTA
9	27562890	TTA	T	PASS	intron_variant	MODIFIER	CA10	609477	transcript	XM_022423127.1	protein_coding	4	c.280-78931_280-78930delTA
9	27562890	TTA	T	PASS	intron_variant	MODIFIER	CA10	609477	transcript	XM_022423128.1	protein_coding	4	c.280-78931_280-78930delTA
9	27562934	A	ACC	PASS	intron_variant	MODIFIER	CA10	609477	transcript	XM_014116666.2	protein_coding	4	c.280-78974_280-78973insGG
9	27562934	A	ACC	PASS	intron_variant	MODIFIER	CA10	609477	transcript	XM_022423127.1	protein_coding	4	c.280-78974_280-78973insGG
9	27562934	A	ACC	PASS	intron_variant	MODIFIER	CA10	609477	transcript	XM_022423128.1	protein_coding	4	c.280-78974_280-78973insGG
9	27565561	C	T	PASS	intron_variant	MODIFIER	CA10	609477	transcript	XM_014116666.2	protein_coding	4	c.280-81600G>A
9	27565561	C	T	PASS	intron_variant	MODIFIER	CA10	609477	transcript	XM_022423127.1	protein_coding	4	c.280-81600G>A
9	27565561	C	T	PASS	intron_variant	MODIFIER	CA10	609477	transcript	XM_022423128.1	protein_coding	4	c.280-81600G>A
9	27566575	T	C	PASS	intron_variant	MODIFIER	CA10	609477	transcript	XM_014116666.2	protein_coding	4	c.280-82614A>G
9	27566575	T	C	PASS	intron_variant	MODIFIER	CA10	609477	transcript	XM_022423127.1	protein_coding	4	c.280-82614A>G
9	27566575	T	C	PASS	intron_variant	MODIFIER	CA10	609477	transcript	XM_022423128.1	protein_coding	4	c.280-82614A>G
9	27572996	G	A	PASS	intron_variant	MODIFIER	CA10	609477	transcript	XM_014116666.2	protein_coding	4	c.279+84685C>T
9	27572996	G	A	PASS	intron_variant	MODIFIER	CA10	609477	transcript	XM_022423127.1	protein_coding	4	c.279+84685C>T
9	27572996	G	A	PASS	intron_variant	MODIFIER	CA10	609477	transcript	XM_022423128.1	protein_coding	4	c.279+84685C>T
9	27576977	G	A	PASS	intron_variant	MODIFIER	CA10	609477	transcript	XM_014116666.2	protein_coding	4	c.279+80704C>T
9	27576977	G	A	PASS	intron_variant	MODIFIER	CA10	609477	transcript	XM_022423127.1	protein_coding	4	c.279+80704C>T
9	27576977	G	A	PASS	intron_variant	MODIFIER	CA10	609477	transcript	XM_022423128.1	protein_coding	4	c.279+80704C>T
9	27581457	C	T	PASS	intron_variant	MODIFIER	CA10	609477	transcript	XM_014116666.2	protein_coding	4	c.279+76224G>A
9	27581457	C	T	PASS	intron_variant	MODIFIER	CA10	609477	transcript	XM_022423127.1	protein_coding	4	c.279+76224G>A
9	27581457	C	T	PASS	intron_variant	MODIFIER	CA10	609477	transcript	XM_022423128.1	protein_coding	4	c.279+76224G>A
9	27582080	C	T	PASS	intron_variant	MODIFIER	CA10	609477	transcript	XM_014116666.2	protein_coding	4	c.279+75601G>A
9	27582080	C	T	PASS	intron_variant	MODIFIER	CA10	609477	transcript	XM_022423127.1	protein_coding	4	c.279+75601G>A
9	27582080	C	T	PASS	intron_variant	MODIFIER	CA10	609477	transcript	XM_022423128.1	protein_coding	4	c.279+75601G>A
9	27601130	CAG	C	PASS	intron_variant	MODIFIER	CA10	609477	transcript	XM_014116666.2	protein_coding	4	c.279+56549_279+56550delCT
9	27601130	CAG	C	PASS	intron_variant	MODIFIER	CA10	609477	transcript	XM_022423127.1	protein_coding	4	c.279+56549_279+56550delCT
9	27601130	CAG	C	PASS	intron_variant	MODIFIER	CA10	609477	transcript	XM_022423128.1	protein_coding	4	c.279+56549_279+56550delCT
9	27613295	C	T	PASS	intron_variant	MODIFIER	CA10	609477	transcript	XM_014116666.2	protein_coding	4	c.279+44386G>A
9	27613295	C	T	PASS	intron_variant	MODIFIER	CA10	609477	transcript	XM_022423127.1	protein_coding	4	c.279+44386G>A
9	27613295	C	T	PASS	intron_variant	MODIFIER	CA10	609477	transcript	XM_022423128.1	protein_coding	4	c.279+44386G>A
9	27949809	C	T	GATKstd	intergenic_region	MODIFIER	CA10-LOC111097536	609477-111097536	intergenic_region	609477-111097536		-1	n.27949809C>T
9	27949811	TC	T	PASS	intergenic_region	MODIFIER	CA10-LOC111097536	609477-111097536	intergenic_region	609477-111097536		-1	n.27949812delC
9	27949816	C	T	GATKstd	intergenic_region	MODIFIER	CA10-LOC111097536	609477-111097536	intergenic_region	609477-111097536		-1	n.27949816C>T
9	27949822	C	T	GATKstd	intergenic_region	MODIFIER	CA10-LOC111097536	609477-111097536	intergenic_region	609477-111097536		-1	n.27949822C>T
9	27949823	TCCCCC	T	PASS	intergenic_region	MODIFIER	CA10-LOC111097536	609477-111097536	intergenic_region	609477-111097536		-1	n.27949824_27949828delCCCCC
9	27949829	TCC	T	PASS	intergenic_region	MODIFIER	CA10-LOC111097536	609477-111097536	intergenic_region	609477-111097536		-1	n.27949830_27949831delCC
9	28088284	G	GCTAATGGTAGTGGTAGGA	PASS	intergenic_region	MODIFIER	LOC111097536-LOC111097383	111097536-111097383	intergenic_region	111097536-111097383		-1	n.28088284_28088285insCTAATGGTAGTGGTAGGA
9	29160177	T	C	PASS	intergenic_region	MODIFIER	LOC111097385-KIF2B	111097385-102156876	intergenic_region	111097385-102156876		-1	n.29160177T>C
9	36160357	C	T	PASS	downstream_gene_variant	MODIFIER	LOC106559267	106559267	transcript	106559267	pseudogene	-1	n.*1317G>A
9	36160357	C	T	PASS	intron_variant	MODIFIER	USP32	480590	transcript	XM_005624762.3	protein_coding	1	c.143-7740C>T
9	36160357	C	T	PASS	intron_variant	MODIFIER	USP32	480590	transcript	XM_537710.6	protein_coding	1	c.143-7740C>T
9	44489649	T	TCTTTTTC	PASS	intron_variant	MODIFIER	GOSR1	491185	transcript	XM_548305.5	protein_coding	4	c.348+1554_348+1555insCTTTTTC
9	44489649	T	TCTTTTTC	PASS	intron_variant	MODIFIER	GOSR1	491185	transcript	XM_005624909.3	protein_coding	4	c.348+1554_348+1555insCTTTTTC
9	44489649	T	TCTTTTTC	PASS	intron_variant	MODIFIER	GOSR1	491185	transcript	XM_022423430.1	protein_coding	4	c.348+1554_348+1555insCTTTTTC
9	44489649	T	TCTTTTTC	PASS	intron_variant	MODIFIER	GOSR1	491185	transcript	XM_022423431.1	protein_coding	4	c.348+1554_348+1555insCTTTTTC
9	44489649	T	TCTTTTTC	PASS	intron_variant	MODIFIER	GOSR1	491185	transcript	XR_002630152.1	pseudogene	4	n.475+1554_475+1555insCTTTTTC
9	44489649	T	TCTTTTTC	PASS	intron_variant	MODIFIER	GOSR1	491185	transcript	XM_005624907.2	protein_coding	4	c.342+1554_342+1555insCTTTTTC
9	44489649	T	TCTTTTTC	PASS	intron_variant	MODIFIER	GOSR1	491185	transcript	XR_002630151.1	pseudogene	4	n.475+1554_475+1555insCTTTTTC
9	49209819	T	G	PASS	upstream_gene_variant	MODIFIER	QSOX2	607571	transcript	XM_005625434.2	protein_coding	-1	c.-3476T>G
9	49209819	T	G	PASS	intergenic_region	MODIFIER	CCDC187-QSOX2	491253-607571	intergenic_region	491253-607571		-1	n.49209819T>G
9	49252082	C	A	GATKstd	intron_variant	MODIFIER	LHX3	607584	transcript	NM_001197187.1	protein_coding	3	c.469+237C>A
9	49252082	C	A	GATKstd	intron_variant	MODIFIER	LHX3	607584	transcript	XM_022422603.1	protein_coding	3	c.469+237C>A
9	50791602	A	C	PASS	intron_variant	MODIFIER	COL5A1	480684	transcript	XM_022423936.1	protein_coding	24	c.2587-475A>C
9	53825149	C	CAAAAGGTAACATTATAAAAAAAATAATAATAAATAAAAAAAAAAAACAAAAAAAAAAAAA	PASS	intron_variant	MODIFIER	FNBP1	480695	transcript	XM_022423711.1	protein_coding	2	c.12+12506_12+12507insAAAAGGTAACATTATAAAAAAAATAATAATAAATAAAAAAAAAAAACAAAAAAAAAAAAA
9	53825149	C	CAAAAGGTAACATTATAAAAAAAATAATAATAAATAAAAAAAAAAAACAAAAAAAAAAAAA	PASS	intron_variant	MODIFIER	FNBP1	480695	transcript	XM_022423713.1	protein_coding	2	c.12+12506_12+12507insAAAAGGTAACATTATAAAAAAAATAATAATAAATAAAAAAAAAAAACAAAAAAAAAAAAA
9	53825149	C	CAAAAGGTAACATTATAAAAAAAATAATAATAAATAAAAAAAAAAAACAAAAAAAAAAAAA	PASS	intron_variant	MODIFIER	FNBP1	480695	transcript	XM_022423716.1	protein_coding	2	c.12+12506_12+12507insAAAAGGTAACATTATAAAAAAAATAATAATAAATAAAAAAAAAAAACAAAAAAAAAAAAA
9	53825149	C	CAAAAGGTAACATTATAAAAAAAATAATAATAAATAAAAAAAAAAAACAAAAAAAAAAAAA	PASS	intron_variant	MODIFIER	FNBP1	480695	transcript	XM_014117001.2	protein_coding	2	c.12+12506_12+12507insAAAAGGTAACATTATAAAAAAAATAATAATAAATAAAAAAAAAAAACAAAAAAAAAAAAA
9	53825149	C	CAAAAGGTAACATTATAAAAAAAATAATAATAAATAAAAAAAAAAAACAAAAAAAAAAAAA	PASS	intron_variant	MODIFIER	FNBP1	480695	transcript	XM_022423714.1	protein_coding	1	c.12+12506_12+12507insAAAAGGTAACATTATAAAAAAAATAATAATAAATAAAAAAAAAAAACAAAAAAAAAAAAA
9	53825149	C	CAAAAGGTAACATTATAAAAAAAATAATAATAAATAAAAAAAAAAAACAAAAAAAAAAAAA	PASS	intron_variant	MODIFIER	FNBP1	480695	transcript	XM_022423712.1	protein_coding	1	c.12+12506_12+12507insAAAAGGTAACATTATAAAAAAAATAATAATAAATAAAAAAAAAAAACAAAAAAAAAAAAA
9	53825149	C	CAAAAGGTAACATTATAAAAAAAATAATAATAAATAAAAAAAAAAAACAAAAAAAAAAAAA	PASS	intron_variant	MODIFIER	FNBP1	480695	transcript	XM_022423717.1	protein_coding	1	c.12+12506_12+12507insAAAAGGTAACATTATAAAAAAAATAATAATAAATAAAAAAAAAAAACAAAAAAAAAAAAA
9	53825149	C	CAAAAGGTAACATTATAAAAAAAATAATAATAAATAAAAAAAAAAAACAAAAAAAAAAAAA	PASS	intron_variant	MODIFIER	FNBP1	480695	transcript	XM_022423721.1	protein_coding	1	c.12+12506_12+12507insAAAAGGTAACATTATAAAAAAAATAATAATAAATAAAAAAAAAAAACAAAAAAAAAAAAA
9	53825149	C	CAAAAGGTAACATTATAAAAAAAATAATAATAAATAAAAAAAAAAAACAAAAAAAAAAAAA	PASS	intron_variant	MODIFIER	FNBP1	480695	transcript	XM_022423719.1	protein_coding	1	c.12+12506_12+12507insAAAAGGTAACATTATAAAAAAAATAATAATAAATAAAAAAAAAAAACAAAAAAAAAAAAA
9	53825149	C	CAAAAGGTAACATTATAAAAAAAATAATAATAAATAAAAAAAAAAAACAAAAAAAAAAAAA	PASS	intron_variant	MODIFIER	FNBP1	480695	transcript	XM_022423720.1	protein_coding	1	c.12+12506_12+12507insAAAAGGTAACATTATAAAAAAAATAATAATAAATAAAAAAAAAAAACAAAAAAAAAAAAA
9	53825149	C	CAAAAGGTAACATTATAAAAAAAATAATAATAAATAAAAAAAAAAAACAAAAAAAAAAAAA	PASS	intron_variant	MODIFIER	FNBP1	480695	transcript	XM_022423722.1	protein_coding	1	c.12+12506_12+12507insAAAAGGTAACATTATAAAAAAAATAATAATAAATAAAAAAAAAAAACAAAAAAAAAAAAA
9	53825149	C	CAAAAGGTAACATTATAAAAAAAATAATAATAAATAAAAAAAAAAAACAAAAAAAAAAAAA	PASS	intron_variant	MODIFIER	FNBP1	480695	transcript	XM_022423723.1	protein_coding	1	c.12+12506_12+12507insAAAAGGTAACATTATAAAAAAAATAATAATAAATAAAAAAAAAAAACAAAAAAAAAAAAA
9	53825149	C	CAAAAGGTAACATTATAAAAAAAATAATAATAAATAAAAAAAAAAAACAAAAAAAAAAAAA	PASS	intron_variant	MODIFIER	FNBP1	480695	transcript	XM_022423715.1	protein_coding	1	c.12+12506_12+12507insAAAAGGTAACATTATAAAAAAAATAATAATAAATAAAAAAAAAAAACAAAAAAAAAAAAA
9	53825149	C	CAAAAGGTAACATTATAAAAAAAATAATAATAAATAAAAAAAAAAAACAAAAAAAAAAAAA	PASS	intron_variant	MODIFIER	FNBP1	480695	transcript	XM_022423718.1	protein_coding	1	c.12+12506_12+12507insAAAAGGTAACATTATAAAAAAAATAATAATAAATAAAAAAAAAAAACAAAAAAAAAAAAA
9	53825149	C	CAAAAGGTAACATTATAAAAAAAATAATAATAAATAAAAAAAAAAAACAAAAAAAAAAAAA	PASS	intron_variant	MODIFIER	FNBP1	480695	transcript	XM_022423724.1	protein_coding	1	c.12+12506_12+12507insAAAAGGTAACATTATAAAAAAAATAATAATAAATAAAAAAAAAAAACAAAAAAAAAAAAA
AAEX03018827.1	359312	C	T	GATKstd	intergenic_region	MODIFIER						-1
AAEX03019065.1	122409	C	G	GATKstd	intergenic_region	MODIFIER						-1
AAEX03019065.1	122413	A	G	GATKstd	intergenic_region	MODIFIER						-1
AAEX03019097.1	47319	G	A	PASS	intergenic_region	MODIFIER						-1
AAEX03019241.1	101887	G	T	GATKstd	intergenic_region	MODIFIER						-1
AAEX03019241.1	101888	T	A	GATKstd	intergenic_region	MODIFIER						-1
AAEX03021871.1	11534	A	T	GATKstd	intergenic_region	MODIFIER						-1
AAEX03021871.1	11544	C	T	GATKstd	intergenic_region	MODIFIER						-1
AAEX03021871.1	11551	C	A	GATKstd	intergenic_region	MODIFIER						-1
AAEX03022738.1	16845	A	T	GATKstd	intergenic_region	MODIFIER						-1
AAEX03022992.1	12964	T	G	GATKstd	intergenic_region	MODIFIER						-1
AAEX03022992.1	13241	C	A	GATKstd	intergenic_region	MODIFIER						-1
AAEX03022992.1	13244	C	A	GATKstd	intergenic_region	MODIFIER						-1
AAEX03023114.1	8186	G	A	GATKstd	intergenic_region	MODIFIER						-1
AAEX03023276.1	4484	A	T	GATKstd	intergenic_region	MODIFIER						-1
AAEX03023436.1	10021	A	C	GATKstd	intergenic_region	MODIFIER						-1
AAEX03023436.1	10027	G	T	GATKstd	intergenic_region	MODIFIER						-1
AAEX03023523.1	3078	C	A	GATKstd	intergenic_region	MODIFIER						-1
AAEX03023822.1	7025	T	TA	PASS	intergenic_region	MODIFIER						-1
AAEX03023928.1	1211	C	T	GATKstd	intergenic_region	MODIFIER						-1
AAEX03023933.1	5907	G	A	GATKstd	intergenic_region	MODIFIER						-1
AAEX03024065.1	8766	T	C	GATKstd	intergenic_region	MODIFIER						-1
AAEX03024206.1	5154	G	A	GATKstd	intergenic_region	MODIFIER						-1
AAEX03024206.1	5155	C	A	GATKstd	intergenic_region	MODIFIER						-1
AAEX03024218.1	1922	T	A	GATKstd	intergenic_region	MODIFIER						-1
AAEX03024389.1	2961	C	G	GATKstd	intergenic_region	MODIFIER						-1
AAEX03024390.1	2012	G	C	GATKstd	intergenic_region	MODIFIER						-1
AAEX03024419.1	6780	A	T	GATKstd	intergenic_region	MODIFIER						-1
AAEX03024478.1	3318	C	G	PASS	intergenic_region	MODIFIER						-1
AAEX03024503.1	164	A	C	PASS	intergenic_region	MODIFIER						-1
AAEX03024503.1	170	G	A	PASS	intergenic_region	MODIFIER						-1
AAEX03024529.1	2126	A	C	GATKstd	intergenic_region	MODIFIER						-1
AAEX03024625.1	1952	C	T	GATKstd	intergenic_region	MODIFIER						-1
AAEX03024649.1	8107	C	T	PASS	intergenic_region	MODIFIER						-1
AAEX03024725.1	1433	C	G	GATKstd	intergenic_region	MODIFIER						-1
AAEX03024797.1	6180	G	C	GATKstd	intergenic_region	MODIFIER						-1
AAEX03024863.1	6348	C	A	GATKstd	intergenic_region	MODIFIER						-1
AAEX03024903.1	5727	G	A	GATKstd	intergenic_region	MODIFIER						-1
AAEX03024903.1	5748	C	G	GATKstd	intergenic_region	MODIFIER						-1
AAEX03024942.1	5916	A	T	GATKstd	intergenic_region	MODIFIER						-1
AAEX03024942.1	5922	G	A	GATKstd	intergenic_region	MODIFIER						-1
AAEX03025025.1	174	C	A	GATKstd	intergenic_region	MODIFIER						-1
AAEX03025080.1	1864	G	A	GATKstd	intergenic_region	MODIFIER						-1
AAEX03025419.1	1757	T	A	GATKstd	intergenic_region	MODIFIER						-1
AAEX03025420.1	466	C	G	PASS	intergenic_region	MODIFIER						-1
AAEX03025420.1	472	C	A	PASS	intergenic_region	MODIFIER						-1
AAEX03025473.1	1551	G	A	GATKstd	intergenic_region	MODIFIER						-1
AAEX03025709.1	2161	C	T	GATKstd	intergenic_region	MODIFIER						-1
AAEX03025884.1	3339	A	T	GATKstd	intergenic_region	MODIFIER						-1
AAEX03025884.1	3345	C	G	GATKstd	intergenic_region	MODIFIER						-1
JH373233.1	409865	GAA	G	PASS	intergenic_region	MODIFIER	LOC106558487-CHR_END	106558487-CHR_END	intergenic_region	106558487-CHR_END		-1	n.409866_409867delAA
JH373234.1	1264344	C	T	GATKstd	intergenic_region	MODIFIER						-1
JH373234.1	1264346	G	A	GATKstd	intergenic_region	MODIFIER						-1
JH373234.1	1264350	C	G	GATKstd	intergenic_region	MODIFIER						-1
JH373234.1	1264354	T	C	GATKstd	intergenic_region	MODIFIER						-1
JH373235.1	280706	G	C	GATKstd	intergenic_region	MODIFIER						-1
JH373235.1	280708	C	G	GATKstd	intergenic_region	MODIFIER						-1
JH373235.1	280709	G	A	GATKstd	intergenic_region	MODIFIER						-1
JH373240.1	287576	T	G	GATKstd	intergenic_region	MODIFIER						-1
JH373240.1	460654	A	C	GATKstd	intergenic_region	MODIFIER						-1
JH373240.1	568456	C	G	GATKstd	intergenic_region	MODIFIER						-1
JH373242.1	374212	T	C	GATKstd	intergenic_region	MODIFIER						-1
JH373242.1	374213	T	A	GATKstd	intergenic_region	MODIFIER						-1
JH373243.1	52885	A	G	PASS	downstream_gene_variant	MODIFIER	HEXDC	491680	transcript	XM_005642166.3	protein_coding	-1	c.*4763A>G
JH373243.1	52885	A	G	PASS	downstream_gene_variant	MODIFIER	HEXDC	491680	transcript	XM_005642167.1	protein_coding	-1	c.*4763A>G
JH373243.1	52885	A	G	PASS	downstream_gene_variant	MODIFIER	HEXDC	491680	transcript	XM_005642168.1	protein_coding	-1	c.*4763A>G
JH373243.1	52885	A	G	PASS	downstream_gene_variant	MODIFIER	HEXDC	491680	transcript	XM_022416495.1	protein_coding	-1	c.*4763A>G
JH373243.1	52885	A	G	PASS	downstream_gene_variant	MODIFIER	HEXDC	491680	transcript	XM_003640279.4	protein_coding	-1	c.*4891A>G
JH373243.1	52885	A	G	PASS	downstream_gene_variant	MODIFIER	HEXDC	491680	transcript	XM_005642169.3	protein_coding	-1	c.*4891A>G
JH373243.1	52885	A	G	PASS	downstream_gene_variant	MODIFIER	HEXDC	491680	transcript	XM_022416494.1	protein_coding	-1	c.*4891A>G
JH373243.1	52885	A	G	PASS	downstream_gene_variant	MODIFIER	HEXDC	491680	transcript	XM_022416496.1	protein_coding	-1	c.*4763A>G
JH373243.1	52885	A	G	PASS	downstream_gene_variant	MODIFIER	HEXDC	491680	transcript	XM_022416497.1	protein_coding	-1	c.*4763A>G
JH373243.1	52885	A	G	PASS	downstream_gene_variant	MODIFIER	HEXDC	491680	transcript	XM_022416498.1	protein_coding	-1	c.*4763A>G
JH373243.1	52885	A	G	PASS	downstream_gene_variant	MODIFIER	HEXDC	491680	transcript	XM_005642170.2	protein_coding	-1	c.*4763A>G
JH373243.1	52885	A	G	PASS	downstream_gene_variant	MODIFIER	HEXDC	491680	transcript	XM_022416499.1	protein_coding	-1	c.*4763A>G
JH373243.1	52885	A	G	PASS	intron_variant	MODIFIER	CUNH17orf62	608239	transcript	XM_845202.5	protein_coding	1	c.-37-228T>C
JH373244.1	4966	A	C	PASS	intergenic_region	MODIFIER						-1
JH373244.1	612735	A	T	GATKstd	intergenic_region	MODIFIER						-1
JH373246.1	23437	C	A	PASS	intergenic_region	MODIFIER						-1
JH373254.1	155302	C	T	PASS	intergenic_region	MODIFIER	LOC491358-LOC100683387	491358-100683387	intergenic_region	491358-100683387		-1	n.155302C>T
JH373256.1	169633	G	GT	PASS	intergenic_region	MODIFIER						-1
JH373257.1	90819	C	A	GATKstd	intergenic_region	MODIFIER						-1
JH373257.1	90827	G	A	GATKstd	intergenic_region	MODIFIER						-1
JH373259.1	84768	C	G	GATKstd	intergenic_region	MODIFIER						-1
JH373260.1	367477	A	G	GATKstd	intergenic_region	MODIFIER						-1
JH373260.1	367478	G	T	GATKstd	intergenic_region	MODIFIER						-1
JH373274.1	110682	G	A	PASS	intergenic_region	MODIFIER						-1
JH373307.1	25818	T	A	GATKstd	intergenic_region	MODIFIER						-1
JH373339.1	59403	C	A	GATKstd	intergenic_region	MODIFIER						-1
JH373340.1	71288	A	G	PASS	intergenic_region	MODIFIER						-1
JH373385.1	15697	A	G	GATKstd	intergenic_region	MODIFIER	LOC609777-LOC100688813	609777-100688813	intergenic_region	609777-100688813		-1	n.15697A>G
JH373391.1	44000	G	A	GATKstd	intergenic_region	MODIFIER						-1
JH373396.1	54094	C	T	GATKstd	intergenic_region	MODIFIER						-1
JH373434.1	7688	G	GA	PASS	intergenic_region	MODIFIER	CHR_START-LOC111095034	CHR_START-111095034	intergenic_region	CHR_START-111095034		-1	n.7688_7689insA
JH373443.1	35351	T	G	GATKstd	intergenic_region	MODIFIER						-1
JH373474.1	44194	G	C	GATKstd	intergenic_region	MODIFIER						-1
JH373536.1	13151	G	C	GATKstd	intergenic_region	MODIFIER						-1
JH373546.1	14981	A	C	PASS	intergenic_region	MODIFIER						-1
JH373546.1	19617	T	A	GATKstd	intergenic_region	MODIFIER						-1
JH373629.1	12695	C	T	GATKstd	intergenic_region	MODIFIER						-1
JH373632.1	18663	C	CAATAAATA	PASS	upstream_gene_variant	MODIFIER	LOC100855764	100855764	transcript	XM_003640297.4	protein_coding	-1	c.-3652_-3651insAATAAATA
JH373632.1	18663	C	CAATAAATA	PASS	intergenic_region	MODIFIER	CHR_START-LOC100855764	CHR_START-100855764	intergenic_region	CHR_START-100855764		-1	n.18663_18664insAATAAATA
JH373771.1	16383	AAATGAAATCGATCGAAAAAGAATCG	A	PASS	intergenic_region	MODIFIER						-1
JH373796.1	5534	A	C	GATKstd	intergenic_region	MODIFIER						-1
JH373796.1	5544	C	G	GATKstd	intergenic_region	MODIFIER						-1
JH373941.1	3573	TCGA	T	PASS	intergenic_region	MODIFIER						-1
JH373996.1	650	C	T	GATKstd	intergenic_region	MODIFIER						-1
X	8290250	CCTTAA	C	PASS	upstream_gene_variant	MODIFIER	MSL3	491742	transcript	XM_548862.6	protein_coding	-1	c.-4606_-4602delCTTAA
X	8290250	CCTTAA	C	PASS	intron_variant	MODIFIER	LOC111094816	111094816	transcript	XM_022416086.1	protein_coding	4	c.992-1438_992-1434delCTTAA
X	8662502	C	T	PASS	upstream_gene_variant	MODIFIER	FRMPD4	611238	transcript	XM_005641111.3	protein_coding	-1	c.-2237C>T
X	8662502	C	T	PASS	upstream_gene_variant	MODIFIER	FRMPD4	611238	transcript	XM_005641112.3	protein_coding	-1	c.-996C>T
X	8662502	C	T	PASS	upstream_gene_variant	MODIFIER	FRMPD4	611238	transcript	XM_005641113.3	protein_coding	-1	c.-2237C>T
X	8662502	C	T	PASS	intergenic_region	MODIFIER	LOC106558419-FRMPD4	106558419-611238	intergenic_region	106558419-611238		-1	n.8662502C>T
X	9404623	C	G	PASS	downstream_gene_variant	MODIFIER	TLR8	100684828	transcript	XM_003435448.4	protein_coding	-1	c.*4736C>G
X	9404623	C	G	PASS	downstream_gene_variant	MODIFIER	TLR8	100684828	transcript	XM_005641119.3	protein_coding	-1	c.*4736C>G
X	9404623	C	G	PASS	intergenic_region	MODIFIER	TLR8-TMSB4X	100684828-100684977	intergenic_region	100684828-100684977		-1	n.9404623C>G
X	9483797	G	A	PASS	intergenic_region	MODIFIER	TMSB4X-LOC111094667	100684977-111094667	intergenic_region	100684977-111094667		-1	n.9483797G>A
X	11669503	A	T	PASS	intron_variant	MODIFIER	PIR	480846	transcript	XM_005641131.2	protein_coding	5	c.481-11576T>A
X	11669503	A	T	PASS	intron_variant	MODIFIER	PIR	480846	transcript	XM_537963.5	protein_coding	5	c.481-11576T>A
X	11669503	A	T	PASS	intron_variant	MODIFIER	PIR	480846	transcript	XM_022415781.1	protein_coding	5	c.481-11576T>A
X	11669507	G	T	PASS	intron_variant	MODIFIER	PIR	480846	transcript	XM_005641131.2	protein_coding	5	c.481-11580C>A
X	11669507	G	T	PASS	intron_variant	MODIFIER	PIR	480846	transcript	XM_537963.5	protein_coding	5	c.481-11580C>A
X	11669507	G	T	PASS	intron_variant	MODIFIER	PIR	480846	transcript	XM_022415781.1	protein_coding	5	c.481-11580C>A
X	12891972	GAATA	G	PASS	intron_variant	MODIFIER	SYAP1	480852	transcript	XM_537969.6	protein_coding	5	c.593+3742_593+3745delAATA
X	12891972	GAATA	G	PASS	intron_variant	MODIFIER	SYAP1	480852	transcript	XM_022415708.1	protein_coding	5	c.593+3742_593+3745delAATA
X	16308743	G	A	PASS	intergenic_region	MODIFIER	LOC111094870-LOC106558434	111094870-106558434	intergenic_region	111094870-106558434		-1	n.16308743G>A
X	17095530	G	A	PASS	intergenic_region	MODIFIER	LOC111094859-CNKSR2	111094859-480860	intergenic_region	111094859-480860		-1	n.17095530G>A
X	17771679	C	T	PASS	upstream_gene_variant	MODIFIER	SMS	480861	transcript	XM_022416313.1	protein_coding	-1	c.-1237C>T
X	17771679	C	T	PASS	intron_variant	MODIFIER	SMS	480861	transcript	XM_022416312.1	protein_coding	1	c.92-1938C>T
X	17771679	C	T	PASS	intron_variant	MODIFIER	SMS	480861	transcript	XM_014111599.2	protein_coding	1	c.71-1938C>T
X	17771679	C	T	PASS	intron_variant	MODIFIER	SMS	480861	transcript	XM_537978.6	protein_coding	1	c.50-1938C>T
X	17771679	C	T	PASS	intron_variant	MODIFIER	SMS	480861	transcript	XM_005641194.3	protein_coding	1	c.-53-1938C>T
X	17852791	G	A	PASS	intron_variant	MODIFIER	PHEX	480862	transcript	XM_005641196.3	protein_coding	4	c.349+6561G>A
X	17852791	G	A	PASS	intron_variant	MODIFIER	PHEX	480862	transcript	XM_022415995.1	protein_coding	4	c.349+6561G>A
X	17852791	G	A	PASS	intron_variant	MODIFIER	PHEX	480862	transcript	XM_022415996.1	protein_coding	2	c.175+6561G>A
X	17852791	G	A	PASS	intron_variant	MODIFIER	PHEX	480862	transcript	XM_022415997.1	protein_coding	2	c.-78+5277G>A
X	18202716	T	C	PASS	intergenic_region	MODIFIER	PHEX-LOC100683367	480862-100683367	intergenic_region	480862-100683367		-1	n.18202716T>C
X	18322549	A	G	PASS	intergenic_region	MODIFIER	LOC111094896-DDX53	111094896-100683521	intergenic_region	111094896-100683521		-1	n.18322549A>G
X	20401139	C	T	PASS	intron_variant	MODIFIER	POLA1	480869	transcript	XM_005641214.3	protein_coding	34	c.4048-23342C>T
X	21306402	C	T	PASS	intron_variant	MODIFIER	LOC491786	491786	transcript	XM_022415967.1	protein_coding	2	c.-137+47920C>T
X	21882785	C	T	GATKstd	intergenic_region	MODIFIER	LOC491788-LOC111094918	491788-111094918	intergenic_region	491788-111094918		-1	n.21882785C>T
X	22733117	G	A	GATKstd	intergenic_region	MODIFIER	LOC111094847-LOC491793	111094847-491793	intergenic_region	111094847-491793		-1	n.22733117G>A
X	23353060	C	T	GATKstd	intergenic_region	MODIFIER	LOC111094895-LOC100685249	111094895-100685249	intergenic_region	111094895-100685249		-1	n.23353060C>T
X	23906756	G	A	GATKstd	intron_variant	MODIFIER	IL1RAPL1	491800	transcript	XM_014111708.2	protein_coding	2	c.-24-37091G>A
X	23906756	G	A	GATKstd	intron_variant	MODIFIER	IL1RAPL1	491800	transcript	XM_548919.6	protein_coding	2	c.-24-37091G>A
X	24685716	GC	G	PASS	intron_variant	MODIFIER	IL1RAPL1	491800	transcript	XM_014111708.2	protein_coding	6	c.704-106235delC
X	24685716	GC	G	PASS	intron_variant	MODIFIER	IL1RAPL1	491800	transcript	XM_548919.6	protein_coding	6	c.704-106235delC
X	24685718	C	T	PASS	intron_variant	MODIFIER	IL1RAPL1	491800	transcript	XM_014111708.2	protein_coding	6	c.704-106234C>T
X	24685718	C	T	PASS	intron_variant	MODIFIER	IL1RAPL1	491800	transcript	XM_548919.6	protein_coding	6	c.704-106234C>T
X	26238724	T	G	GATKstd	intergenic_region	MODIFIER	LOC102153776-LOC111094663	102153776-111094663	intergenic_region	102153776-111094663		-1	n.26238724T>G
X	30355117	A	C	PASS	intergenic_region	MODIFIER	LOC111094853-LOC100687125	111094853-100687125	intergenic_region	111094853-100687125		-1	n.30355117A>C
X	33705834	C	T	PASS	intergenic_region	MODIFIER	LOC111094765-LOC100688680	111094765-100688680	intergenic_region	111094765-100688680		-1	n.33705834C>T
X	36980508	C	G	PASS	intergenic_region	MODIFIER	LOC100683294-LOC491839	100683294-491839	intergenic_region	100683294-491839		-1	n.36980508C>G
X	38001137	T	G	GATKstd	intergenic_region	MODIFIER	NDP-LOC100683689	612440-100683689	intergenic_region	612440-100683689		-1	n.38001137T>G
X	44648964	C	T	PASS	intergenic_region	MODIFIER	MAGED1-LOC480926	480923-480926	intergenic_region	480923-480926		-1	n.44648964C>T
X	49496416	A	G	PASS	intergenic_region	MODIFIER	LOC100682883-LOC106558389	100682883-106558389	intergenic_region	100682883-106558389		-1	n.49496416A>G
X	52267603	A	ATATATATT	PASS	intergenic_region	MODIFIER	LOC100683714-OPHN1	100683714-607363	intergenic_region	100683714-607363		-1	n.52267603_52267604insTATATATT
X	63567721	C	G	GATKstd	intergenic_region	MODIFIER	LOC100856614-LOC111094763	100856614-111094763	intergenic_region	100856614-111094763		-1	n.63567721C>G
X	69058085	A	G	PASS	intergenic_region	MODIFIER	PCDH11X-LOC111094944	608881-111094944	intergenic_region	608881-111094944		-1	n.69058085A>G
X	70530480	A	C	PASS	intron_variant	MODIFIER	DIAPH2	480977	transcript	XM_005641548.3	protein_coding	21	c.2377-3360A>C
X	70530480	A	C	PASS	intron_variant	MODIFIER	DIAPH2	480977	transcript	XM_005641549.3	protein_coding	20	c.2356-3360A>C
X	70530480	A	C	PASS	intron_variant	MODIFIER	DIAPH2	480977	transcript	XM_005641550.3	protein_coding	20	c.2344-3360A>C
X	73686969	G	GT	PASS	intergenic_region	MODIFIER	LOC100685899-PCDH19	100685899-492013	intergenic_region	100685899-492013		-1	n.73686969_73686970insT
X	74916561	A	G	PASS	downstream_gene_variant	MODIFIER	LOC100686795	100686795	transcript	100686795	pseudogene	-1	n.*2847A>G
X	74916561	A	G	PASS	downstream_gene_variant	MODIFIER	TRMT2B	100855932	transcript	XM_022416413.1	protein_coding	-1	c.*11565T>C
X	74916561	A	G	PASS	intron_variant	MODIFIER	ARL13A	100687323	transcript	XM_022416412.1	protein_coding	2	c.131-2319A>G
X	78075244	T	A	PASS	intron_variant	MODIFIER	LOC492045	492045	transcript	XM_022415963.1	protein_coding	3	c.82+31059T>A
X	78447359	T	TCC	PASS	intron_variant	MODIFIER	LOC492045	492045	transcript	XM_022415963.1	protein_coding	3	c.83-207184_83-207183insCC
X	78447361	G	A	PASS	intron_variant	MODIFIER	LOC492045	492045	transcript	XM_022415963.1	protein_coding	3	c.83-207182G>A
X	78870826	G	C	PASS	intron_variant	MODIFIER	LOC492045	492045	transcript	XM_022415963.1	protein_coding	6	c.698-79807G>C
X	81905931	C	CAA	PASS	intron_variant	MODIFIER	COL4A6	403840	transcript	XM_014111911.2	protein_coding	2	c.64-58215_64-58214insTT
X	81905931	C	CAA	PASS	intron_variant	MODIFIER	COL4A6	403840	transcript	XM_022416201.1	protein_coding	2	c.63+74306_63+74307insTT
X	81905931	C	CAA	PASS	intron_variant	MODIFIER	COL4A6	403840	transcript	XM_014111912.2	protein_coding	2	c.64-58215_64-58214insTT
X	82532976	C	T,*	PASS	intergenic_region	MODIFIER	LOC111094727-GUCY2F	111094727-481016	intergenic_region	111094727-481016		-1	n.82532976C>T
X	83305837	G	A	PASS	intron_variant	MODIFIER	TMEM164	609227	transcript	XM_005641668.3	protein_coding	3	c.477-9009G>A
X	83305837	G	A	PASS	intron_variant	MODIFIER	TMEM164	609227	transcript	XM_022416388.1	protein_coding	3	c.477-9009G>A
X	83305837	G	A	PASS	intron_variant	MODIFIER	TMEM164	609227	transcript	XM_858098.5	protein_coding	3	c.441-9009G>A
X	83305837	G	A	PASS	intron_variant	MODIFIER	TMEM164	609227	transcript	XM_005641672.2	protein_coding	3	c.-7-9009G>A
X	83305837	G	A	PASS	intron_variant	MODIFIER	TMEM164	609227	transcript	XM_005641674.3	protein_coding	2	c.-7-9009G>A
X	85150233	G	A	PASS	intron_variant	MODIFIER	RTL4	492074	transcript	XM_005641702.3	protein_coding	1	c.-305+33087G>A
X	85150233	G	A	PASS	intron_variant	MODIFIER	RTL4	492074	transcript	XR_002624283.1	pseudogene	1	n.132+33087G>A
X	87006693	T	C	PASS	intergenic_region	MODIFIER	LOC100688815-LOC481024	100688815-481024	intergenic_region	100688815-481024		-1	n.87006693T>C
X	88385972	C	T	GATKstd	intron_variant	MODIFIER	PLS3	481025	transcript	XM_022415535.1	protein_coding	9	c.891+560C>T
X	88385972	C	T	GATKstd	intron_variant	MODIFIER	PLS3	481025	transcript	XM_538147.5	protein_coding	9	c.891+560C>T
X	88385972	C	T	GATKstd	intron_variant	MODIFIER	PLS3	481025	transcript	XM_022415536.1	protein_coding	10	c.891+560C>T
X	88385972	C	T	GATKstd	intron_variant	MODIFIER	PLS3	481025	transcript	XM_022415539.1	protein_coding	8	c.891+560C>T
X	88385972	C	T	GATKstd	intron_variant	MODIFIER	PLS3	481025	transcript	XM_022415538.1	protein_coding	9	c.891+560C>T
X	88385972	C	T	GATKstd	intron_variant	MODIFIER	PLS3	481025	transcript	XM_022415537.1	protein_coding	9	c.891+560C>T
X	88769089	G	A	PASS	intergenic_region	MODIFIER	AGTR2-SLC6A14	403835-492085	intergenic_region	403835-492085		-1	n.88769089G>A
X	90228960	T	C	PASS	intron_variant	MODIFIER	KLHL13	492088	transcript	XM_005641715.3	protein_coding	3	c.51-9973A>G
X	90228960	T	C	PASS	intron_variant	MODIFIER	KLHL13	492088	transcript	XM_014111864.1	protein_coding	2	c.50+31688A>G
X	90228960	T	C	PASS	intron_variant	MODIFIER	KLHL13	492088	transcript	XM_022415786.1	protein_coding	3	c.50+31688A>G
X	90228960	T	C	PASS	intron_variant	MODIFIER	KLHL13	492088	transcript	XM_005641716.3	protein_coding	3	c.51-9973A>G
X	90228960	T	C	PASS	intron_variant	MODIFIER	KLHL13	492088	transcript	XM_005641718.3	protein_coding	2	c.51-9973A>G
X	90228960	T	C	PASS	intron_variant	MODIFIER	KLHL13	492088	transcript	XM_005641719.3	protein_coding	2	c.51-9973A>G
X	90228960	T	C	PASS	intron_variant	MODIFIER	KLHL13	492088	transcript	XM_022415782.1	protein_coding	4	c.51-9973A>G
X	90228960	T	C	PASS	intron_variant	MODIFIER	KLHL13	492088	transcript	XM_022415783.1	protein_coding	4	c.51-9973A>G
X	90228960	T	C	PASS	intron_variant	MODIFIER	KLHL13	492088	transcript	XM_022415787.1	protein_coding	2	c.50+31688A>G
X	90228960	T	C	PASS	intron_variant	MODIFIER	KLHL13	492088	transcript	XM_022415788.1	protein_coding	2	c.50+31688A>G
X	91473516	G	A	GATKstd	intron_variant	MODIFIER	SLC25A43	481030	transcript	XM_014111674.2	protein_coding	1	c.275+1534G>A
X	91473516	G	A	GATKstd	non_coding_transcript_exon_variant	MODIFIER	LOC111094752	111094752	transcript	111094752	pseudogene	1	n.1365G>A
X	91533900	C	T	GATKstd	intergenic_region	MODIFIER	SLC25A5-CXHXorf56	492093-492094	intergenic_region	492093-492094		-1	n.91533900C>T
X	92672120	A	T	PASS	intergenic_region	MODIFIER	LOC100685955-LOC102155795	100685955-102155795	intergenic_region	100685955-102155795		-1	n.92672120A>T
X	95267256	G	A	PASS	intergenic_region	MODIFIER	LOC111094759-LOC111094954	111094759-111094954	intergenic_region	111094759-111094954		-1	n.95267256G>A
X	101063500	T	A	PASS	upstream_gene_variant	MODIFIER	LOC100684607	100684607	transcript	100684607	pseudogene	-1	n.-2727T>A
X	101063500	T	A	PASS	intron_variant	MODIFIER	ZDHHC9	492126	transcript	XM_847346.4	protein_coding	1	c.-135-20272A>T
X	103385438	T	C	PASS	intergenic_region	MODIFIER	MBNL3-LOC111094836	481055-111094836	intergenic_region	481055-111094836		-1	n.103385438T>C
X	103460136	C	T	PASS	intergenic_region	MODIFIER	LOC111094836-HS6ST2	111094836-492142	intergenic_region	111094836-492142		-1	n.103460136C>T
X	105981204	A	AT	PASS	intergenic_region	MODIFIER	LOC100687528-LOC492161	100687528-492161	intergenic_region	100687528-492161		-1	n.105981204_105981205insT
X	107564685	T	G	PASS	intergenic_region	MODIFIER	LOC611985-LOC100688564	611985-100688564	intergenic_region	611985-100688564		-1	n.107564685T>G
X	108687368	T	G	PASS	intron_variant	MODIFIER	FGF13	492174	transcript	XM_005641878.3	protein_coding	5	c.433-26116A>C
X	108687368	T	G	PASS	intron_variant	MODIFIER	FGF13	492174	transcript	XM_549294.6	protein_coding	3	c.403-26116A>C
X	108687368	T	G	PASS	intron_variant	MODIFIER	FGF13	492174	transcript	XM_022415874.1	protein_coding	3	c.244-26116A>C
X	108687368	T	G	PASS	intron_variant	MODIFIER	FGF13	492174	transcript	XM_022415873.1	protein_coding	4	c.265-26116A>C
X	108687368	T	G	PASS	intron_variant	MODIFIER	FGF13	492174	transcript	XM_022415872.1	protein_coding	5	c.433-26116A>C
X	108687369	AT	A	PASS	intron_variant	MODIFIER	FGF13	492174	transcript	XM_005641878.3	protein_coding	5	c.433-26118delA
X	108687369	AT	A	PASS	intron_variant	MODIFIER	FGF13	492174	transcript	XM_549294.6	protein_coding	3	c.403-26118delA
X	108687369	AT	A	PASS	intron_variant	MODIFIER	FGF13	492174	transcript	XM_022415874.1	protein_coding	3	c.244-26118delA
X	108687369	AT	A	PASS	intron_variant	MODIFIER	FGF13	492174	transcript	XM_022415873.1	protein_coding	4	c.265-26118delA
X	108687369	AT	A	PASS	intron_variant	MODIFIER	FGF13	492174	transcript	XM_022415872.1	protein_coding	5	c.433-26118delA
X	110624236	G	A	PASS	non_coding_transcript_exon_variant	MODIFIER	LOC111094749	111094749	transcript	XR_002624259.1	pseudogene	1	n.85G>A
X	111049924	C	CA	PASS	intron_variant	MODIFIER	LOC102156830	102156830	transcript	XR_002624236.1	pseudogene	2	n.364+14782_364+14783insT
X	111049924	C	CA	PASS	intron_variant	MODIFIER	LOC102156830	102156830	transcript	XR_001315631.2	pseudogene	2	n.364+14782_364+14783insT
X	111049924	C	CA	PASS	intron_variant	MODIFIER	LOC102156830	102156830	transcript	XR_002624233.1	pseudogene	2	n.364+14782_364+14783insT
X	111049924	C	CA	PASS	intron_variant	MODIFIER	LOC102156830	102156830	transcript	XR_002624234.1	pseudogene	2	n.364+14782_364+14783insT
X	111049924	C	CA	PASS	intron_variant	MODIFIER	LOC102156830	102156830	transcript	XR_002624235.1	pseudogene	2	n.364+14782_364+14783insT
X	111049924	C	CA	PASS	intron_variant	MODIFIER	LOC102156830	102156830	transcript	XR_002624237.1	pseudogene	2	n.364+14782_364+14783insT
X	111049924	C	CA	PASS	intron_variant	MODIFIER	LOC102156830	102156830	transcript	XR_002624238.1	pseudogene	2	n.364+14782_364+14783insT
X	111049924	C	CA	PASS	intron_variant	MODIFIER	LOC102156830	102156830	transcript	XR_002624239.1	pseudogene	2	n.364+14782_364+14783insT
X	111049924	C	CA	PASS	intron_variant	MODIFIER	LOC102156830	102156830	transcript	XR_002624240.1	pseudogene	2	n.364+14782_364+14783insT
X	111049924	C	CA	PASS	intron_variant	MODIFIER	LOC102156830	102156830	transcript	XR_002624241.1	pseudogene	2	n.364+14782_364+14783insT
X	111049924	C	CA	PASS	intron_variant	MODIFIER	LOC102156830	102156830	transcript	XR_002624243.1	pseudogene	2	n.364+14782_364+14783insT
X	111049924	C	CA	PASS	intron_variant	MODIFIER	LOC102156830	102156830	transcript	XR_002624244.1	pseudogene	2	n.364+14782_364+14783insT
X	111049924	C	CA	PASS	intron_variant	MODIFIER	LOC102156830	102156830	transcript	XR_002624242.1	pseudogene	2	n.364+14782_364+14783insT
X	112120182	AAAAAAAACCTGGCAAACAGTAGTGGAAAACATTAG	A	PASS	intergenic_region	MODIFIER	LOC492182-SLITRK4	492182-492183	intergenic_region	492182-492183		-1	n.112120183_112120217delAAAAAAACCTGGCAAACAGTAGTGGAAAACATTAG
X	118867992	G	A	PASS	intron_variant	MODIFIER	MTM1	612385	transcript	XM_005641934.3	protein_coding	7	c.444+2904G>A
X	118867992	G	A	PASS	intron_variant	MODIFIER	MTM1	612385	transcript	XM_005641935.3	protein_coding	6	c.444+2904G>A
X	118867992	G	A	PASS	intron_variant	MODIFIER	MTM1	612385	transcript	XM_850116.5	protein_coding	6	c.444+2904G>A
X	118867992	G	A	PASS	intron_variant	MODIFIER	MTM1	612385	transcript	XM_005641936.2	protein_coding	3	c.159+2904G>A
X	121923381	T	C	PASS	intergenic_region	MODIFIER	MECP2-LOC100688795	612973-100688795	intergenic_region	612973-100688795		-1	n.121923381T>C
X	122311041	T	C	PASS	intergenic_region	MODIFIER	LOC100683049-LOC100683125	100683049-100683125	intergenic_region	100683049-100683125		-1	n.122311041T>C
X	122368057	G	A	PASS	intergenic_region	MODIFIER	LOC100683049-LOC100683125	100683049-100683125	intergenic_region	100683049-100683125		-1	n.122368057G>A
X	122373504	G	T	PASS	intergenic_region	MODIFIER	LOC100683049-LOC100683125	100683049-100683125	intergenic_region	100683049-100683125		-1	n.122373504G>T
X	122660282	C	T	PASS	downstream_gene_variant	MODIFIER	COR7R1	492260	transcript	XM_549379.3	protein_coding	-1	c.*4416C>T
X	122660282	C	T	PASS	intergenic_region	MODIFIER	COR7R1-LOC111094780	492260-111094780	intergenic_region	492260-111094780		-1	n.122660282C>T
X	122819405	C	T	PASS	intron_variant	MODIFIER	GAB3	492262	transcript	XM_022416437.1	protein_coding	1	c.72+2939G>A
X	123081159	GGCCCCGCCCCGCGCCCCA	G	PASS	upstream_gene_variant	MODIFIER	MTCP1	492265	transcript	XM_022415976.1	protein_coding	-1	c.-5666_-5649delTGGGGCGCGGGGCGGGGC
X	123081159	GGCCCCGCCCCGCGCCCCA	G	PASS	upstream_gene_variant	MODIFIER	CMC4	612638	transcript	XM_005642044.2	protein_coding	-1	c.-7694_-7677delTGGGGCGCGGGGCGGGGC
X	123081159	GGCCCCGCCCCGCGCCCCA	G	PASS	upstream_gene_variant	MODIFIER	BRCC3	612642	transcript	XM_850374.6	protein_coding	-1	c.-194_-177delGCCCCGCCCCGCGCCCCA
X	123081159	GGCCCCGCCCCGCGCCCCA	G	PASS	upstream_gene_variant	MODIFIER	MTCP1	492265	transcript	XM_549385.5	protein_coding	-1	c.-5666_-5649delTGGGGCGCGGGGCGGGGC
X	123081159	GGCCCCGCCCCGCGCCCCA	G	PASS	upstream_gene_variant	MODIFIER	BRCC3	612642	transcript	XM_003640241.4	protein_coding	-1	c.-194_-177delGCCCCGCCCCGCGCCCCA
X	123081159	GGCCCCGCCCCGCGCCCCA	G	PASS	upstream_gene_variant	MODIFIER	BRCC3	612642	transcript	XM_022415679.1	protein_coding	-1	c.-194_-177delGCCCCGCCCCGCGCCCCA
X	123081159	GGCCCCGCCCCGCGCCCCA	G	PASS	upstream_gene_variant	MODIFIER	BRCC3	612642	transcript	XM_022415681.1	protein_coding	-1	c.-194_-177delGCCCCGCCCCGCGCCCCA
X	123081159	GGCCCCGCCCCGCGCCCCA	G	PASS	upstream_gene_variant	MODIFIER	BRCC3	612642	transcript	XM_022415680.1	protein_coding	-1	c.-194_-177delGCCCCGCCCCGCGCCCCA
X	123081159	GGCCCCGCCCCGCGCCCCA	G	PASS	upstream_gene_variant	MODIFIER	BRCC3	612642	transcript	XM_005642047.3	protein_coding	-1	c.-1146_-1129delGCCCCGCCCCGCGCCCCA
X	123081159	GGCCCCGCCCCGCGCCCCA	G	PASS	upstream_gene_variant	MODIFIER	BRCC3	612642	transcript	XM_005642048.3	protein_coding	-1	c.-822_-805delGCCCCGCCCCGCGCCCCA
X	123081159	GGCCCCGCCCCGCGCCCCA	G	PASS	intergenic_region	MODIFIER	CMC4-BRCC3	612638-612642	intergenic_region	612638-612642		-1	n.123081160_123081177delGCCCCGCCCCGCGCCCCA
X	123081509	CCCCGCGGGGCAGGCGCCCGGAACGGCCGCGGCCGGAGCCCGGCGCTGCGGAGGCTGCGGCCGG	C	PASS	upstream_gene_variant	MODIFIER	MTCP1	492265	transcript	XM_022415976.1	protein_coding	-1	c.-6061_-5999delCCGGCCGCAGCCTCCGCAGCGCCGGGCTCCGGCCGCGGCCGTTCCGGGCGCCTGCCCCGCGGG
X	123081509	CCCCGCGGGGCAGGCGCCCGGAACGGCCGCGGCCGGAGCCCGGCGCTGCGGAGGCTGCGGCCGG	C	PASS	upstream_gene_variant	MODIFIER	CMC4	612638	transcript	XM_005642044.2	protein_coding	-1	c.-8089_-8027delCCGGCCGCAGCCTCCGCAGCGCCGGGCTCCGGCCGCGGCCGTTCCGGGCGCCTGCCCCGCGGG
X	123081509	CCCCGCGGGGCAGGCGCCCGGAACGGCCGCGGCCGGAGCCCGGCGCTGCGGAGGCTGCGGCCGG	C	PASS	upstream_gene_variant	MODIFIER	MTCP1	492265	transcript	XM_549385.5	protein_coding	-1	c.-6061_-5999delCCGGCCGCAGCCTCCGCAGCGCCGGGCTCCGGCCGCGGCCGTTCCGGGCGCCTGCCCCGCGGG
X	123081509	CCCCGCGGGGCAGGCGCCCGGAACGGCCGCGGCCGGAGCCCGGCGCTGCGGAGGCTGCGGCCGG	C	PASS	upstream_gene_variant	MODIFIER	BRCC3	612642	transcript	XM_005642048.3	protein_coding	-1	c.-472_-410delCCCGCGGGGCAGGCGCCCGGAACGGCCGCGGCCGGAGCCCGGCGCTGCGGAGGCTGCGGCCGG
X	123081509	CCCCGCGGGGCAGGCGCCCGGAACGGCCGCGGCCGGAGCCCGGCGCTGCGGAGGCTGCGGCCGG	C	PASS	intron_variant	MODIFIER	BRCC3	612642	transcript	XM_850374.6	protein_coding	1	c.123+34_123+96delCCCGCGGGGCAGGCGCCCGGAACGGCCGCGGCCGGAGCCCGGCGCTGCGGAGGCTGCGGCCGG
X	123081509	CCCCGCGGGGCAGGCGCCCGGAACGGCCGCGGCCGGAGCCCGGCGCTGCGGAGGCTGCGGCCGG	C	PASS	intron_variant	MODIFIER	BRCC3	612642	transcript	XM_003640241.4	protein_coding	1	c.123+34_123+96delCCCGCGGGGCAGGCGCCCGGAACGGCCGCGGCCGGAGCCCGGCGCTGCGGAGGCTGCGGCCGG
X	123081509	CCCCGCGGGGCAGGCGCCCGGAACGGCCGCGGCCGGAGCCCGGCGCTGCGGAGGCTGCGGCCGG	C	PASS	intron_variant	MODIFIER	BRCC3	612642	transcript	XM_022415679.1	protein_coding	1	c.123+34_123+96delCCCGCGGGGCAGGCGCCCGGAACGGCCGCGGCCGGAGCCCGGCGCTGCGGAGGCTGCGGCCGG
X	123081509	CCCCGCGGGGCAGGCGCCCGGAACGGCCGCGGCCGGAGCCCGGCGCTGCGGAGGCTGCGGCCGG	C	PASS	intron_variant	MODIFIER	BRCC3	612642	transcript	XM_022415681.1	protein_coding	1	c.123+34_123+96delCCCGCGGGGCAGGCGCCCGGAACGGCCGCGGCCGGAGCCCGGCGCTGCGGAGGCTGCGGCCGG
X	123081509	CCCCGCGGGGCAGGCGCCCGGAACGGCCGCGGCCGGAGCCCGGCGCTGCGGAGGCTGCGGCCGG	C	PASS	intron_variant	MODIFIER	BRCC3	612642	transcript	XM_022415680.1	protein_coding	1	c.123+34_123+96delCCCGCGGGGCAGGCGCCCGGAACGGCCGCGGCCGGAGCCCGGCGCTGCGGAGGCTGCGGCCGG
X	123081509	CCCCGCGGGGCAGGCGCCCGGAACGGCCGCGGCCGGAGCCCGGCGCTGCGGAGGCTGCGGCCGG	C	PASS	intron_variant	MODIFIER	BRCC3	612642	transcript	XM_005642047.3	protein_coding	1	c.-329+34_-329+96delCCCGCGGGGCAGGCGCCCGGAACGGCCGCGGCCGGAGCCCGGCGCTGCGGAGGCTGCGGCCGG
X	123475210	A	C	PASS	intron_variant	MODIFIER	SPRY3	492271	transcript	XM_005642052.3	protein_coding	1	c.-104+36509A>C

## Sheet: private heterozygous variants
Table S3. Private variants in the sequenced French Bulldog with brown/cocoa coat color. Private variants in the affected dog were obtained by filtering all variants that were present at least once in 655 control genomes. This resulted in 694 homozygous and 5483 heterozygous private variants for the affected dog. Please note that variants are listed multiple times, if they have predicted effects o…
#CHROM	POS	REF	ALT	FILTER	EFFECT	IMPACT	GENE	GENEID	FEATURE	FEATUREID	BIOTYPE	RANK	HGVS_C	HGVS_P
10	117918	G	A	PASS	upstream_gene_variant	MODIFIER	RDH5	481098	transcript	XM_014117128.2	protein_coding	-1	c.-3567G>A
10	117918	G	A	PASS	upstream_gene_variant	MODIFIER	RDH5	481098	transcript	XM_014117129.2	protein_coding	-1	c.-3729G>A
10	117918	G	A	PASS	upstream_gene_variant	MODIFIER	RDH5	481098	transcript	XM_014117130.2	protein_coding	-1	c.-3729G>A
10	117918	G	A	PASS	intron_variant	MODIFIER	BLOC1S1	106557465	transcript	XM_538219.7	protein_coding	2	c.134+291G>A
10	227987	G	A	PASS	upstream_gene_variant	MODIFIER	MMP19	606853	transcript	XM_005625468.3	protein_coding	-1	c.-3282C>T
10	227987	G	A	PASS	upstream_gene_variant	MODIFIER	MMP19	606853	transcript	XM_022424023.1	protein_coding	-1	c.-4738C>T
10	227987	G	A	PASS	upstream_gene_variant	MODIFIER	MMP19	606853	transcript	XM_022424024.1	protein_coding	-1	c.-3282C>T
10	227987	G	A	PASS	intergenic_region	MODIFIER	MMP19-LOC100686273	606853-100686273	intergenic_region	606853-100686273		-1	n.227987G>A
10	1227353	C	T	PASS	intron_variant	MODIFIER	NAB2	481122	transcript	XM_538243.6	protein_coding	1	c.83+487C>T
10	1227353	C	T	PASS	intron_variant	MODIFIER	NAB2	481122	transcript	XM_005625533.3	protein_coding	1	c.83+487C>T
10	1530445	C	T	PASS	intergenic_region	MODIFIER	R3HDM2-INHBC	474412-607422	intergenic_region	474412-607422		-1	n.1530445C>T
10	2300048	C	T	PASS	intergenic_region	MODIFIER	ATP23-LOC111097578	474422-111097578	intergenic_region	474422-111097578		-1	n.2300048C>T
10	2431169	G	A	PASS	intergenic_region	MODIFIER	ATP23-LOC111097578	474422-111097578	intergenic_region	474422-111097578		-1	n.2431169G>A
10	3289759	AG	A	PASS	downstream_gene_variant	MODIFIER	LOC106559347	106559347	transcript	XM_014117124.2	protein_coding	-1	c.*3273delG
10	3289759	AG	A	PASS	downstream_gene_variant	MODIFIER	LOC106559347	106559347	transcript	XM_022424121.1	protein_coding	-1	c.*3273delG
10	3289759	AG	A	PASS	downstream_gene_variant	MODIFIER	LOC106559347	106559347	transcript	XM_022424123.1	protein_coding	-1	c.*4802delG
10	3289759	AG	A	PASS	downstream_gene_variant	MODIFIER	LOC106559347	106559347	transcript	XM_022424122.1	protein_coding	-1	c.*4802delG
10	3289759	AG	A	PASS	intergenic_region	MODIFIER	LOC106559347-LOC102154481	106559347-102154481	intergenic_region	106559347-102154481		-1	n.3289760delG
10	3392839	C	T	PASS	intron_variant	MODIFIER	SLC16A7	481138	transcript	XM_005625562.3	protein_coding	1	c.-217+1651C>T
10	3392839	C	T	PASS	intron_variant	MODIFIER	SLC16A7	481138	transcript	XM_022424119.1	protein_coding	1	c.-160-33634C>T
10	3392839	C	T	PASS	intron_variant	MODIFIER	SLC16A7	481138	transcript	XM_022424115.1	protein_coding	1	c.-216-4814C>T
10	3392839	C	T	PASS	intron_variant	MODIFIER	SLC16A7	481138	transcript	XM_005625563.3	protein_coding	1	c.-216-4814C>T
10	3392839	C	T	PASS	intron_variant	MODIFIER	SLC16A7	481138	transcript	XM_005625566.3	protein_coding	1	c.-160-33634C>T
10	3392839	C	T	PASS	intron_variant	MODIFIER	SLC16A7	481138	transcript	XM_022424116.1	protein_coding	1	c.-216-4814C>T
10	3392839	C	T	PASS	intron_variant	MODIFIER	SLC16A7	481138	transcript	XM_538259.4	protein_coding	1	c.-161+1651C>T
10	3439876	A	G	PASS	intron_variant	MODIFIER	SLC16A7	481138	transcript	XM_005625562.3	protein_coding	4	c.214+10729A>G
10	3439876	A	G	PASS	intron_variant	MODIFIER	SLC16A7	481138	transcript	XM_022424119.1	protein_coding	3	c.214+10729A>G
10	3439876	A	G	PASS	intron_variant	MODIFIER	SLC16A7	481138	transcript	XM_022424115.1	protein_coding	4	c.214+10729A>G
10	3439876	A	G	PASS	intron_variant	MODIFIER	SLC16A7	481138	transcript	XM_005625563.3	protein_coding	4	c.214+10729A>G
10	3439876	A	G	PASS	intron_variant	MODIFIER	SLC16A7	481138	transcript	XM_005625566.3	protein_coding	3	c.214+10729A>G
10	3439876	A	G	PASS	intron_variant	MODIFIER	SLC16A7	481138	transcript	XM_022424116.1	protein_coding	4	c.214+10729A>G
10	3439876	A	G	PASS	intron_variant	MODIFIER	SLC16A7	481138	transcript	XM_538259.4	protein_coding	3	c.214+10729A>G
10	3439876	A	G	PASS	intron_variant	MODIFIER	SLC16A7	481138	transcript	XM_022424117.1	protein_coding	3	c.214+10729A>G
10	3439876	A	G	PASS	intron_variant	MODIFIER	SLC16A7	481138	transcript	XM_022424120.1	protein_coding	3	c.214+10729A>G
10	4077361	G	T	PASS	intergenic_region	MODIFIER	LOC100856731-LOC106559344	100856731-106559344	intergenic_region	100856731-106559344		-1	n.4077361G>T
10	4250371	A	C	PASS	intergenic_region	MODIFIER	LOC100856731-LOC106559344	100856731-106559344	intergenic_region	100856731-106559344		-1	n.4250371A>C
10	4343885	G	GT	PASS	intergenic_region	MODIFIER	LOC100856731-LOC106559344	100856731-106559344	intergenic_region	100856731-106559344		-1	n.4343885_4343886insT
10	5220993	G	C	PASS	intergenic_region	MODIFIER	FAM19A2-USP15	607990-474424	intergenic_region	607990-474424		-1	n.5220993G>C
10	6071724	GCC	G	PASS	downstream_gene_variant	MODIFIER	LOC111097817	111097817	transcript	XR_002631016.1	pseudogene	-1	n.*1109_*1110delGG
10	6071724	GCC	G	PASS	intron_variant	MODIFIER	PPM1H	474425	transcript	XM_531656.6	protein_coding	1	c.242+78_242+79delGG
10	6071724	GCC	G	PASS	intron_variant	MODIFIER	PPM1H	474425	transcript	XM_022424134.1	protein_coding	1	c.242+78_242+79delGG
10	6071724	GCC	G	PASS	intron_variant	MODIFIER	PPM1H	474425	transcript	XM_022424133.1	protein_coding	1	c.242+78_242+79delGG
10	6071730	GA	G	PASS	downstream_gene_variant	MODIFIER	LOC111097817	111097817	transcript	XR_002631016.1	pseudogene	-1	n.*1104delT
10	6071730	GA	G	PASS	intron_variant	MODIFIER	PPM1H	474425	transcript	XM_531656.6	protein_coding	1	c.242+73delT
10	6071730	GA	G	PASS	intron_variant	MODIFIER	PPM1H	474425	transcript	XM_022424134.1	protein_coding	1	c.242+73delT
10	6071730	GA	G	PASS	intron_variant	MODIFIER	PPM1H	474425	transcript	XM_022424133.1	protein_coding	1	c.242+73delT
10	6071735	GTGGGA	G	PASS	downstream_gene_variant	MODIFIER	LOC111097817	111097817	transcript	XR_002631016.1	pseudogene	-1	n.*1095_*1099delTCCCA
10	6071735	GTGGGA	G	PASS	intron_variant	MODIFIER	PPM1H	474425	transcript	XM_531656.6	protein_coding	1	c.242+64_242+68delTCCCA
10	6071735	GTGGGA	G	PASS	intron_variant	MODIFIER	PPM1H	474425	transcript	XM_022424134.1	protein_coding	1	c.242+64_242+68delTCCCA
10	6071735	GTGGGA	G	PASS	intron_variant	MODIFIER	PPM1H	474425	transcript	XM_022424133.1	protein_coding	1	c.242+64_242+68delTCCCA
10	6071744	GGA	G	PASS	downstream_gene_variant	MODIFIER	LOC111097817	111097817	transcript	XR_002631016.1	pseudogene	-1	n.*1089_*1090delTC
10	6071744	GGA	G	PASS	intron_variant	MODIFIER	PPM1H	474425	transcript	XM_531656.6	protein_coding	1	c.242+58_242+59delTC
10	6071744	GGA	G	PASS	intron_variant	MODIFIER	PPM1H	474425	transcript	XM_022424134.1	protein_coding	1	c.242+58_242+59delTC
10	6071744	GGA	G	PASS	intron_variant	MODIFIER	PPM1H	474425	transcript	XM_022424133.1	protein_coding	1	c.242+58_242+59delTC
10	6602637	G	A	PASS	downstream_gene_variant	MODIFIER	LOC106559359	106559359	transcript	106559359	pseudogene	-1	n.*4294C>T
10	6602637	G	A	PASS	intergenic_region	MODIFIER	LOC102155476-LOC106559359	102155476-106559359	intergenic_region	102155476-106559359		-1	n.6602637G>A
10	7166195	A	C	PASS	upstream_gene_variant	MODIFIER	TBK1	481145	transcript	XM_022424156.1	protein_coding	-1	c.-3498A>C
10	7166195	A	C	PASS	upstream_gene_variant	MODIFIER	TBK1	481145	transcript	XM_022424157.1	protein_coding	-1	c.-9149A>C
10	7166195	A	C	PASS	downstream_gene_variant	MODIFIER	XPOT	474427	transcript	XM_005625583.3	protein_coding	-1	c.*3076A>C
10	7166195	A	C	PASS	downstream_gene_variant	MODIFIER	XPOT	474427	transcript	XM_531658.6	protein_coding	-1	c.*3076A>C
10	7166195	A	C	PASS	downstream_gene_variant	MODIFIER	XPOT	474427	transcript	XM_005625584.3	protein_coding	-1	c.*4950A>C
10	7166195	A	C	PASS	downstream_gene_variant	MODIFIER	XPOT	474427	transcript	XM_022424155.1	protein_coding	-1	c.*3076A>C
10	7166195	A	C	PASS	intergenic_region	MODIFIER	XPOT-TBK1	474427-481145	intergenic_region	474427-481145		-1	n.7166195A>C
10	7273461	A	T	PASS	intergenic_region	MODIFIER	LOC100855505-RASSF3	100855505-608312	intergenic_region	100855505-608312		-1	n.7273461A>T
10	7344557	G	T	PASS	intron_variant	MODIFIER	RASSF3	608312	transcript	XM_022424160.1	protein_coding	2	c.145-1326G>T
10	7344557	G	T	PASS	intron_variant	MODIFIER	RASSF3	608312	transcript	XM_022424163.1	protein_coding	2	c.10-1326G>T
10	7344557	G	T	PASS	intron_variant	MODIFIER	RASSF3	608312	transcript	XM_022424161.1	protein_coding	2	c.145-1326G>T
10	7344557	G	T	PASS	intron_variant	MODIFIER	RASSF3	608312	transcript	XM_022424162.1	protein_coding	2	c.10-1326G>T
10	7344558	A	T	PASS	intron_variant	MODIFIER	RASSF3	608312	transcript	XM_022424160.1	protein_coding	2	c.145-1325A>T
10	7344558	A	T	PASS	intron_variant	MODIFIER	RASSF3	608312	transcript	XM_022424163.1	protein_coding	2	c.10-1325A>T
10	7344558	A	T	PASS	intron_variant	MODIFIER	RASSF3	608312	transcript	XM_022424161.1	protein_coding	2	c.145-1325A>T
10	7344558	A	T	PASS	intron_variant	MODIFIER	RASSF3	608312	transcript	XM_022424162.1	protein_coding	2	c.10-1325A>T
10	7344561	T	C	PASS	intron_variant	MODIFIER	RASSF3	608312	transcript	XM_022424160.1	protein_coding	2	c.145-1322T>C
10	7344561	T	C	PASS	intron_variant	MODIFIER	RASSF3	608312	transcript	XM_022424163.1	protein_coding	2	c.10-1322T>C
10	7344561	T	C	PASS	intron_variant	MODIFIER	RASSF3	608312	transcript	XM_022424161.1	protein_coding	2	c.145-1322T>C
10	7344561	T	C	PASS	intron_variant	MODIFIER	RASSF3	608312	transcript	XM_022424162.1	protein_coding	2	c.10-1322T>C
10	7344563	G	GGGTTTTTTTTTTTTAAT	PASS	intron_variant	MODIFIER	RASSF3	608312	transcript	XM_022424160.1	protein_coding	2	c.145-1320_145-1319insGGTTTTTTTTTTTTAAT
10	7344563	G	GGGTTTTTTTTTTTTAAT	PASS	intron_variant	MODIFIER	RASSF3	608312	transcript	XM_022424163.1	protein_coding	2	c.10-1320_10-1319insGGTTTTTTTTTTTTAAT
10	7344563	G	GGGTTTTTTTTTTTTAAT	PASS	intron_variant	MODIFIER	RASSF3	608312	transcript	XM_022424161.1	protein_coding	2	c.145-1320_145-1319insGGTTTTTTTTTTTTAAT
10	7344563	G	GGGTTTTTTTTTTTTAAT	PASS	intron_variant	MODIFIER	RASSF3	608312	transcript	XM_022424162.1	protein_coding	2	c.10-1320_10-1319insGGTTTTTTTTTTTTAAT
10	7687094	C	T	PASS	intron_variant	MODIFIER	WIF1	481148	transcript	XM_538269.6	protein_coding	2	c.289-2322G>A
10	8286607	G	A	PASS	intron_variant	MODIFIER	LOC111097820	111097820	transcript	XR_002631023.1	pseudogene	2	n.296+3212G>A
10	8886980	T	A	GATKstd	intron_variant	MODIFIER	GRIP1	474434	transcript	XM_022424173.1	protein_coding	11	c.1426+98A>T
10	8886980	T	A	GATKstd	intron_variant	MODIFIER	GRIP1	474434	transcript	XM_022424185.1	protein_coding	9	c.1030+98A>T
10	8886980	T	A	GATKstd	intron_variant	MODIFIER	GRIP1	474434	transcript	XM_022424182.1	protein_coding	10	c.1030+98A>T
10	8886980	T	A	GATKstd	intron_variant	MODIFIER	GRIP1	474434	transcript	XM_022424184.1	protein_coding	11	c.1030+98A>T
10	8886980	T	A	GATKstd	intron_variant	MODIFIER	GRIP1	474434	transcript	XM_022424176.1	protein_coding	12	c.1426+98A>T
10	8886980	T	A	GATKstd	intron_variant	MODIFIER	GRIP1	474434	transcript	XM_022424174.1	protein_coding	12	c.1426+98A>T
10	8886980	T	A	GATKstd	intron_variant	MODIFIER	GRIP1	474434	transcript	XM_022424175.1	protein_coding	12	c.1426+98A>T
10	8886980	T	A	GATKstd	intron_variant	MODIFIER	GRIP1	474434	transcript	XM_022424178.1	protein_coding	11	c.1271-576A>T
10	8886980	T	A	GATKstd	intron_variant	MODIFIER	GRIP1	474434	transcript	XM_022424180.1	protein_coding	11	c.1270+6165A>T
10	8886980	T	A	GATKstd	intron_variant	MODIFIER	GRIP1	474434	transcript	XM_022424183.1	protein_coding	11	c.1030+98A>T
10	8886980	T	A	GATKstd	intron_variant	MODIFIER	GRIP1	474434	transcript	XM_022424179.1	protein_coding	11	c.1271-573A>T
10	8886980	T	A	GATKstd	intron_variant	MODIFIER	GRIP1	474434	transcript	XM_022424177.1	protein_coding	11	c.1271-573A>T
10	8886980	T	A	GATKstd	intron_variant	MODIFIER	GRIP1	474434	transcript	XM_014117215.2	protein_coding	10	c.1363+98A>T
10	8886980	T	A	GATKstd	intron_variant	MODIFIER	GRIP1	474434	transcript	XM_014117217.2	protein_coding	10	c.1276+98A>T
10	8886980	T	A	GATKstd	intron_variant	MODIFIER	GRIP1	474434	transcript	XM_022424181.1	protein_coding	12	c.1426+98A>T
10	8886980	T	A	GATKstd	intron_variant	MODIFIER	GRIP1	474434	transcript	XM_022424186.1	protein_coding	12	c.1426+98A>T
10	8886983	C	A	GATKstd	intron_variant	MODIFIER	GRIP1	474434	transcript	XM_022424173.1	protein_coding	11	c.1426+95G>T
10	8886983	C	A	GATKstd	intron_variant	MODIFIER	GRIP1	474434	transcript	XM_022424185.1	protein_coding	9	c.1030+95G>T
10	8886983	C	A	GATKstd	intron_variant	MODIFIER	GRIP1	474434	transcript	XM_022424182.1	protein_coding	10	c.1030+95G>T
10	8886983	C	A	GATKstd	intron_variant	MODIFIER	GRIP1	474434	transcript	XM_022424184.1	protein_coding	11	c.1030+95G>T
10	8886983	C	A	GATKstd	intron_variant	MODIFIER	GRIP1	474434	transcript	XM_022424176.1	protein_coding	12	c.1426+95G>T
10	8886983	C	A	GATKstd	intron_variant	MODIFIER	GRIP1	474434	transcript	XM_022424174.1	protein_coding	12	c.1426+95G>T
10	8886983	C	A	GATKstd	intron_variant	MODIFIER	GRIP1	474434	transcript	XM_022424175.1	protein_coding	12	c.1426+95G>T
10	8886983	C	A	GATKstd	intron_variant	MODIFIER	GRIP1	474434	transcript	XM_022424178.1	protein_coding	11	c.1271-579G>T
10	8886983	C	A	GATKstd	intron_variant	MODIFIER	GRIP1	474434	transcript	XM_022424180.1	protein_coding	11	c.1270+6162G>T
10	8886983	C	A	GATKstd	intron_variant	MODIFIER	GRIP1	474434	transcript	XM_022424183.1	protein_coding	11	c.1030+95G>T
10	8886983	C	A	GATKstd	intron_variant	MODIFIER	GRIP1	474434	transcript	XM_022424179.1	protein_coding	11	c.1271-576G>T
10	8886983	C	A	GATKstd	intron_variant	MODIFIER	GRIP1	474434	transcript	XM_022424177.1	protein_coding	11	c.1271-576G>T
10	8886983	C	A	GATKstd	intron_variant	MODIFIER	GRIP1	474434	transcript	XM_014117215.2	protein_coding	10	c.1363+95G>T
10	8886983	C	A	GATKstd	intron_variant	MODIFIER	GRIP1	474434	transcript	XM_014117217.2	protein_coding	10	c.1276+95G>T
10	8886983	C	A	GATKstd	intron_variant	MODIFIER	GRIP1	474434	transcript	XM_022424181.1	protein_coding	12	c.1426+95G>T
10	8886983	C	A	GATKstd	intron_variant	MODIFIER	GRIP1	474434	transcript	XM_022424186.1	protein_coding	12	c.1426+95G>T
10	9393997	G	A	PASS	intergenic_region	MODIFIER	LOC106559345-LOC106559346	106559345-106559346	intergenic_region	106559345-106559346		-1	n.9393997G>A
10	10104094	ATATT	A	PASS	intron_variant	MODIFIER	LOC111097588	111097588	transcript	XR_002630431.1	pseudogene	2	n.1259-7386_1259-7383delTATT
10	10104094	ATATT	A	PASS	intron_variant	MODIFIER	LOC111097589	111097589	transcript	XR_002630432.1	pseudogene	1	n.149-3325_149-3322delAATA
10	10609897	A	G	PASS	intron_variant	MODIFIER	LOC102152432	102152432	transcript	XR_002630443.1	pseudogene	5	n.781+20158A>G
10	10609897	A	G	PASS	intron_variant	MODIFIER	LOC111097592	111097592	transcript	XR_002630448.1	pseudogene	1	n.927+5521T>C
10	10609897	A	G	PASS	intron_variant	MODIFIER	LOC102152432	102152432	transcript	XR_002630444.1	pseudogene	5	n.722+20217A>G
10	10609897	A	G	PASS	intron_variant	MODIFIER	LOC102152432	102152432	transcript	XR_002630445.1	pseudogene	3	n.470-28090A>G
10	10609897	A	G	PASS	intron_variant	MODIFIER	LOC111097592	111097592	transcript	XR_002630446.1	pseudogene	1	n.462-51772T>C
10	10609897	A	G	PASS	intron_variant	MODIFIER	LOC111097592	111097592	transcript	XR_002630447.1	pseudogene	1	n.559-51772T>C
10	11624721	C	CTTT	PASS	intron_variant	MODIFIER	BEST3	481158	transcript	XM_538279.6	protein_coding	4	c.482-5021_482-5020insAAA
10	11624721	C	CTTT	PASS	intron_variant	MODIFIER	BEST3	481158	transcript	XM_005625618.3	protein_coding	2	c.164-5021_164-5020insAAA
10	11624725	C	T	GATKstd	intron_variant	MODIFIER	BEST3	481158	transcript	XM_538279.6	protein_coding	4	c.482-5024G>A
10	11624725	C	T	GATKstd	intron_variant	MODIFIER	BEST3	481158	transcript	XM_005625618.3	protein_coding	2	c.164-5024G>A
10	12796030	T	C	PASS	intron_variant	MODIFIER	TSPAN8	474448	transcript	XM_531678.6	protein_coding	5	c.445-1780A>G
10	13247441	T	A	GATKstd	intron_variant	MODIFIER	TMEM19	474450	transcript	XM_022424883.1	protein_coding	2	c.362-514T>A
10	13247443	A	C	GATKstd	intron_variant	MODIFIER	TMEM19	474450	transcript	XM_022424883.1	protein_coding	2	c.362-512A>C
10	13247445	T	TAAATAAAA	PASS	intron_variant	MODIFIER	TMEM19	474450	transcript	XM_022424883.1	protein_coding	2	c.362-510_362-509insAAATAAAA
10	13247448	AT	A	PASS	intron_variant	MODIFIER	TMEM19	474450	transcript	XM_022424883.1	protein_coding	2	c.362-506delT
10	13247450	AAAT	A	PASS	intron_variant	MODIFIER	TMEM19	474450	transcript	XM_022424883.1	protein_coding	2	c.362-504_362-502delAAT
10	13247451	A	AATAT	PASS	intron_variant	MODIFIER	TMEM19	474450	transcript	XM_022424883.1	protein_coding	2	c.362-504_362-503insATAT
10	13259534	G	T	PASS	intergenic_region	MODIFIER	TMEM19-RAB21	474450-100683312	intergenic_region	474450-100683312		-1	n.13259534G>T
10	13395700	A	ATTTTT	PASS	intron_variant	MODIFIER	TBC1D15	474451	transcript	XM_531681.6	protein_coding	5	c.554+1821_554+1822insTTTTT
10	13395700	A	ATTTTT	PASS	intron_variant	MODIFIER	TBC1D15	474451	transcript	XM_003431455.4	protein_coding	5	c.554+1821_554+1822insTTTTT
10	13403634	C	T	PASS	intron_variant	MODIFIER	TBC1D15	474451	transcript	XM_531681.6	protein_coding	8	c.907-413C>T
10	13403634	C	T	PASS	intron_variant	MODIFIER	TBC1D15	474451	transcript	XM_003431455.4	protein_coding	7	c.856-413C>T
10	14023538	C	G	PASS	intron_variant	MODIFIER	TRHDE	481166	transcript	XM_022424884.1	protein_coding	8	c.1693-2908C>G
10	14368076	C	T	PASS	intergenic_region	MODIFIER	TRHDE-LOC102153670	481166-102153670	intergenic_region	481166-102153670		-1	n.14368076C>T
10	14457242	C	G	PASS	intergenic_region	MODIFIER	TRHDE-LOC102153670	481166-102153670	intergenic_region	481166-102153670		-1	n.14457242C>G
10	14486306	A	T	PASS	intergenic_region	MODIFIER	TRHDE-LOC102153670	481166-102153670	intergenic_region	481166-102153670		-1	n.14486306A>T
10	14490845	C	T	PASS	intergenic_region	MODIFIER	TRHDE-LOC102153670	481166-102153670	intergenic_region	481166-102153670		-1	n.14490845C>T
10	14856457	A	C	PASS	intergenic_region	MODIFIER	TRHDE-LOC102153670	481166-102153670	intergenic_region	481166-102153670		-1	n.14856457A>C
10	15036953	T	C	PASS	intergenic_region	MODIFIER	TRHDE-LOC102153670	481166-102153670	intergenic_region	481166-102153670		-1	n.15036953T>C
10	15037511	G	C	PASS	intergenic_region	MODIFIER	TRHDE-LOC102153670	481166-102153670	intergenic_region	481166-102153670		-1	n.15037511G>C
10	15078487	A	G	PASS	intergenic_region	MODIFIER	TRHDE-LOC102153670	481166-102153670	intergenic_region	481166-102153670		-1	n.15078487A>G
10	15228569	C	T	PASS	intergenic_region	MODIFIER	LOC102155615-LOC111097827	102155615-111097827	intergenic_region	102155615-111097827		-1	n.15228569C>T
10	15307028	G	A	PASS	intergenic_region	MODIFIER	LOC111097827-LOC111097603	111097827-111097603	intergenic_region	111097827-111097603		-1	n.15307028G>A
10	15738279	G	GC	PASS	intron_variant	MODIFIER	KCNC2	481168	transcript	XM_005625632.3	protein_coding	3	c.645+79154_645+79155insG
10	15738279	G	GC	PASS	intron_variant	MODIFIER	KCNC2	481168	transcript	XM_022424223.1	protein_coding	2	c.645+79154_645+79155insG
10	15738279	G	GC	PASS	intron_variant	MODIFIER	KCNC2	481168	transcript	XM_005625633.3	protein_coding	2	c.645+79154_645+79155insG
10	15738279	G	GC	PASS	intron_variant	MODIFIER	KCNC2	481168	transcript	XM_538289.6	protein_coding	2	c.645+79154_645+79155insG
10	15738279	G	GC	PASS	intron_variant	MODIFIER	KCNC2	481168	transcript	XM_014117231.2	protein_coding	2	c.645+79154_645+79155insG
10	15738279	G	GC	PASS	intron_variant	MODIFIER	KCNC2	481168	transcript	XM_005625634.3	protein_coding	2	c.645+79154_645+79155insG
10	15738279	G	GC	PASS	intron_variant	MODIFIER	KCNC2	481168	transcript	XM_014117232.2	protein_coding	2	c.645+79154_645+79155insG
10	16161335	AAC	A	PASS	downstream_gene_variant	MODIFIER	LOC100856706	100856706	transcript	XM_003639317.1	protein_coding	-1	c.*2316_*2317delAC
10	16161335	AAC	A	PASS	intergenic_region	MODIFIER	LOC100856706-LOC100684719	100856706-100684719	intergenic_region	100856706-100684719		-1	n.16161336_16161337delAC
10	16207264	C	T	PASS	intergenic_region	MODIFIER	LOC100684719-LOC100684796	100684719-100684796	intergenic_region	100684719-100684796		-1	n.16207264C>T
10	16708953	G	A	PASS	synonymous_variant	LOW	MAPK8IP2	481183	transcript	XM_538304.4	protein_coding	5	c.825C>T	p.Ser275Ser
10	16876387	A	G	PASS	intron_variant	MODIFIER	PPP6R2	481191	transcript	XM_022424252.1	protein_coding	4	c.339-3967T>C
10	16891213	A	T	PASS	intron_variant	MODIFIER	PPP6R2	481191	transcript	XM_022424252.1	protein_coding	3	c.96-3735T>A
10	17129455	G	A	PASS	intron_variant	MODIFIER	MOV10L1	474460	transcript	XM_014117264.2	protein_coding	2	c.283-2087C>T
10	17129455	G	A	PASS	intron_variant	MODIFIER	MOV10L1	474460	transcript	XM_005625719.2	protein_coding	2	c.283-2087C>T
10	17129455	G	A	PASS	intron_variant	MODIFIER	MOV10L1	474460	transcript	XM_022424268.1	protein_coding	2	c.282+8463C>T
10	17129455	G	A	PASS	intron_variant	MODIFIER	MOV10L1	474460	transcript	XM_014117266.2	protein_coding	2	c.283-2087C>T
10	17129455	G	A	PASS	intron_variant	MODIFIER	MOV10L1	474460	transcript	XM_022424265.1	protein_coding	2	c.283-2087C>T
10	17129455	G	A	PASS	intron_variant	MODIFIER	MOV10L1	474460	transcript	XM_022424266.1	protein_coding	2	c.283-2087C>T
10	17129455	G	A	PASS	intron_variant	MODIFIER	MOV10L1	474460	transcript	XM_022424267.1	protein_coding	2	c.127-2087C>T
10	17129455	G	A	PASS	intron_variant	MODIFIER	MOV10L1	474460	transcript	XM_005625721.3	protein_coding	2	c.283-2087C>T
10	17362769	T	C	PASS	upstream_gene_variant	MODIFIER	BRD1	481198	transcript	XM_014117275.2	protein_coding	-1	c.-2209T>C
10	17362769	T	C	PASS	intron_variant	MODIFIER	BRD1	481198	transcript	XM_022424278.1	protein_coding	1	c.37+1616T>C
10	17362769	T	C	PASS	intron_variant	MODIFIER	BRD1	481198	transcript	XM_005625742.3	protein_coding	1	c.37+1616T>C
10	17362769	T	C	PASS	intron_variant	MODIFIER	BRD1	481198	transcript	XR_293313.3	pseudogene	1	n.107+1616T>C
10	17362769	T	C	PASS	intron_variant	MODIFIER	BRD1	481198	transcript	XM_022424280.1	protein_coding	1	c.37+1616T>C
10	17362769	T	C	PASS	intron_variant	MODIFIER	BRD1	481198	transcript	XM_022424279.1	protein_coding	1	c.-15+1616T>C
10	17606505	C	T	PASS	intergenic_region	MODIFIER	LOC111097829-LOC102157253	111097829-102157253	intergenic_region	111097829-102157253		-1	n.17606505C>T
10	18035685	G	A	PASS	intergenic_region	MODIFIER	LOC106559363-FAM19A5	106559363-608054	intergenic_region	106559363-608054		-1	n.18035685G>A
10	18046898	A	C	GATKstd	intergenic_region	MODIFIER	LOC106559363-FAM19A5	106559363-608054	intergenic_region	106559363-608054		-1	n.18046898A>C
10	18081897	C	T	PASS	intergenic_region	MODIFIER	LOC106559363-FAM19A5	106559363-608054	intergenic_region	106559363-608054		-1	n.18081897C>T
10	18504782	CA	C	PASS	upstream_gene_variant	MODIFIER	LOC100686419	100686419	transcript	100686419	pseudogene	-1	n.-3492delA
10	18504782	CA	C	PASS	intergenic_region	MODIFIER	LOC102151247-LOC100686419	102151247-100686419	intergenic_region	102151247-100686419		-1	n.18504783delA
10	18504786	CA	C	PASS	upstream_gene_variant	MODIFIER	LOC100686419	100686419	transcript	100686419	pseudogene	-1	n.-3488delA
10	18504786	CA	C	PASS	intergenic_region	MODIFIER	LOC102151247-LOC100686419	102151247-100686419	intergenic_region	102151247-100686419		-1	n.18504787delA
10	18512446	C	T	PASS	downstream_gene_variant	MODIFIER	LOC100686419	100686419	transcript	100686419	pseudogene	-1	n.*2688C>T
10	18512446	C	T	PASS	intergenic_region	MODIFIER	LOC100686419-LOC102154327	100686419-102154327	intergenic_region	100686419-102154327		-1	n.18512446C>T
10	18608494	A	T	PASS	intergenic_region	MODIFIER	LOC100686419-LOC102154327	100686419-102154327	intergenic_region	100686419-102154327		-1	n.18608494A>T
10	18968962	TTA	T	PASS	downstream_gene_variant	MODIFIER	LOC102154327	102154327	transcript	102154327	pseudogene	-1	n.*1369_*1370delTA
10	18968962	TTA	T	PASS	intergenic_region	MODIFIER	LOC102154327-TBC1D22A	102154327-474462	intergenic_region	102154327-474462		-1	n.18968963_18968964delTA
10	19075500	C	T	PASS	intergenic_region	MODIFIER	LOC102154327-TBC1D22A	102154327-474462	intergenic_region	102154327-474462		-1	n.19075500C>T
10	19335102	G	A	PASS	intron_variant	MODIFIER	TBC1D22A	474462	transcript	XM_843497.4	protein_coding	9	c.1126-1679C>T
10	19335102	G	A	PASS	intron_variant	MODIFIER	TBC1D22A	474462	transcript	XM_005625744.2	protein_coding	9	c.1126-1679C>T
10	19335102	G	A	PASS	intron_variant	MODIFIER	TBC1D22A	474462	transcript	XM_022424283.1	protein_coding	9	c.1126-1679C>T
10	19408523	G	C	PASS	intron_variant	MODIFIER	TBC1D22A	474462	transcript	XM_843497.4	protein_coding	7	c.901-1680C>G
10	19408523	G	C	PASS	intron_variant	MODIFIER	TBC1D22A	474462	transcript	XM_005625744.2	protein_coding	7	c.901-1680C>G
10	19408523	G	C	PASS	intron_variant	MODIFIER	TBC1D22A	474462	transcript	XM_022424283.1	protein_coding	7	c.901-1680C>G
10	19504209	G	A	PASS	downstream_gene_variant	MODIFIER	LOC102152907	102152907	transcript	102152907	pseudogene	-1	n.*3642G>A
10	19504209	G	A	PASS	intron_variant	MODIFIER	TBC1D22A	474462	transcript	XM_843497.4	protein_coding	3	c.461-1675C>T
10	19504209	G	A	PASS	intron_variant	MODIFIER	TBC1D22A	474462	transcript	XM_005625744.2	protein_coding	3	c.461-1675C>T
10	19504209	G	A	PASS	intron_variant	MODIFIER	TBC1D22A	474462	transcript	XM_022424283.1	protein_coding	3	c.461-1675C>T
10	19697269	G	A	PASS	intergenic_region	MODIFIER	LOC111097616-CELSR1	111097616-481203	intergenic_region	111097616-481203		-1	n.19697269G>A
10	19736946	AG	A	PASS	intron_variant	MODIFIER	CELSR1	481203	transcript	XM_022424295.1	protein_coding	3	c.3086-20769delG
10	19833061	G	A	PASS	synonymous_variant	LOW	CELSR1	481203	transcript	XM_022424295.1	protein_coding	30	c.7578G>A	p.Ala2526Ala
10	19850485	G	A	PASS	intron_variant	MODIFIER	TRMU	481204	transcript	XM_538325.4	protein_coding	4	c.478+700C>T
10	19850485	G	A	PASS	intron_variant	MODIFIER	TRMU	481204	transcript	XM_022424285.1	protein_coding	4	c.141+700C>T
10	19850485	G	A	PASS	intron_variant	MODIFIER	TRMU	481204	transcript	XM_014117279.2	protein_coding	3	c.141+700C>T
10	19887705	G	A	PASS	3_prime_UTR_variant	MODIFIER	TTC38	474465	transcript	XM_531695.5	protein_coding	14	c.*589C>T
10	19887705	G	A	PASS	upstream_gene_variant	MODIFIER	GTSE1	608855	transcript	XM_845993.5	protein_coding	-1	c.-4272C>T
10	19923472	G	A	PASS	downstream_gene_variant	MODIFIER	PKDREJ	474466	transcript	XM_005626210.2	protein_coding	-1	c.*2650G>A
10	19923472	G	A	PASS	intergenic_region	MODIFIER	PKDREJ-CDPF1	474466-608872	intergenic_region	474466-608872		-1	n.19923472G>A
10	20337163	TGA	T	PASS	intron_variant	MODIFIER	ATXN10	474467	transcript	XM_531697.6	protein_coding	9	c.1173+27942_1173+27943delTC
10	20337163	TGA	T	PASS	intron_variant	MODIFIER	ATXN10	474467	transcript	XM_022424293.1	protein_coding	9	c.1174-5215_1174-5214delTC
10	20370425	T	TTTTTTTTTTTTTTTTAA	PASS	intron_variant	MODIFIER	ATXN10	474467	transcript	XM_531697.6	protein_coding	7	c.895-2979_895-2978insTTAAAAAAAAAAAAAAA
10	20370425	T	TTTTTTTTTTTTTTTTAA	PASS	intron_variant	MODIFIER	ATXN10	474467	transcript	XM_022424293.1	protein_coding	7	c.895-2979_895-2978insTTAAAAAAAAAAAAAAA
10	20370425	T	TTTTTTTTTTTTTTTTAA	PASS	intron_variant	MODIFIER	ATXN10	474467	transcript	XM_005625753.3	protein_coding	7	c.895-2979_895-2978insTTAAAAAAAAAAAAAAA
10	20425004	C	T	PASS	intron_variant	MODIFIER	ATXN10	474467	transcript	XM_531697.6	protein_coding	1	c.117-5279G>A
10	20425004	C	T	PASS	intron_variant	MODIFIER	ATXN10	474467	transcript	XM_022424293.1	protein_coding	1	c.117-5279G>A
10	20425004	C	T	PASS	intron_variant	MODIFIER	ATXN10	474467	transcript	XM_005625753.3	protein_coding	1	c.117-5279G>A
10	20499311	C	CTACAA	PASS	intron_variant	MODIFIER	FBLN1	474468	transcript	XM_005625754.3	protein_coding	15	c.1988-410_1988-409insTTGTA
10	20499315	G	C	PASS	intron_variant	MODIFIER	FBLN1	474468	transcript	XM_005625754.3	protein_coding	15	c.1988-413C>G
10	20499316	C	A	PASS	intron_variant	MODIFIER	FBLN1	474468	transcript	XM_005625754.3	protein_coding	15	c.1988-414G>T
10	20653665	AAT	A	PASS	intron_variant	MODIFIER	SMC1B	481207	transcript	XM_538328.6	protein_coding	1	c.110-3931_110-3930delAT
10	20653665	AAT	A	PASS	intron_variant	MODIFIER	SMC1B	481207	transcript	XM_022424312.1	protein_coding	1	c.110-3931_110-3930delAT
10	20710969	G	A	PASS	downstream_gene_variant	MODIFIER	FAM118A	481208	transcript	XM_014117282.2	protein_coding	-1	c.*3751C>T
10	20710969	G	A	PASS	downstream_gene_variant	MODIFIER	FAM118A	481208	transcript	XM_014117285.2	protein_coding	-1	c.*3751C>T
10	20710969	G	A	PASS	downstream_gene_variant	MODIFIER	FAM118A	481208	transcript	XM_014117288.2	protein_coding	-1	c.*3751C>T
10	20710969	G	A	PASS	downstream_gene_variant	MODIFIER	FAM118A	481208	transcript	XM_014117286.2	protein_coding	-1	c.*3751C>T
10	20710969	G	A	PASS	downstream_gene_variant	MODIFIER	FAM118A	481208	transcript	XM_014117284.2	protein_coding	-1	c.*3751C>T
10	20710969	G	A	PASS	intron_variant	MODIFIER	SMC1B	481207	transcript	XM_538328.6	protein_coding	24	c.3607-371G>A
10	20723375	G	A	PASS	intron_variant	MODIFIER	FAM118A	481208	transcript	XM_014117282.2	protein_coding	5	c.525+612C>T
10	20723375	G	A	PASS	intron_variant	MODIFIER	FAM118A	481208	transcript	XM_014117285.2	protein_coding	5	c.522+612C>T
10	20723375	G	A	PASS	intron_variant	MODIFIER	FAM118A	481208	transcript	XM_014117288.2	protein_coding	5	c.525+612C>T
10	20723375	G	A	PASS	intron_variant	MODIFIER	FAM118A	481208	transcript	XM_014117286.2	protein_coding	4	c.522+612C>T
10	20723375	G	A	PASS	intron_variant	MODIFIER	FAM118A	481208	transcript	XM_014117284.2	protein_coding	4	c.525+612C>T
10	20780023	C	G	PASS	intergenic_region	MODIFIER	LOC100688809-KIAA0930	100688809-481210	intergenic_region	100688809-481210		-1	n.20780023C>G
10	20801126	C	G	PASS	intron_variant	MODIFIER	KIAA0930	481210	transcript	XM_022424321.1	protein_coding	1	c.65-8678C>G
10	20801126	C	G	PASS	intron_variant	MODIFIER	KIAA0930	481210	transcript	XM_005625757.3	protein_coding	1	c.65-8678C>G
10	20801126	C	G	PASS	intron_variant	MODIFIER	KIAA0930	481210	transcript	XR_002630515.1	pseudogene	1	n.141-8678C>G
10	20801126	C	G	PASS	intron_variant	MODIFIER	KIAA0930	481210	transcript	XM_014117290.2	protein_coding	2	c.121+6279C>G
10	21029484	G	A	PASS	intergenic_region	MODIFIER	LOC111097626-PHF21B	111097626-609150	intergenic_region	111097626-609150		-1	n.21029484G>A
10	21083066	T	C	PASS	downstream_gene_variant	MODIFIER	ARHGAP8	100533462	transcript	NM_001204405.1	protein_coding	-1	c.*1560A>G
10	21083066	T	C	PASS	downstream_gene_variant	MODIFIER	ARHGAP8	100533462	transcript	XM_022423972.1	protein_coding	-1	c.*4684A>G
10	21083066	T	C	PASS	intergenic_region	MODIFIER	PHF21B-ARHGAP8	609150-100533462	intergenic_region	609150-100533462		-1	n.21083066T>C
10	21155174	C	T	PASS	intergenic_region	MODIFIER	ARHGAP8-PRR5	100533462-100533463	intergenic_region	100533462-100533463		-1	n.21155174C>T
10	21170262	G	A	PASS	intron_variant	MODIFIER	PRR5	100533463	transcript	NM_001204407.1	protein_coding	3	c.278-78C>T
10	21252099	AG	A	PASS	intergenic_region	MODIFIER	PRR5-RTL6	100533463-481213	intergenic_region	100533463-481213		-1	n.21252100delG
10	21273521	T	C	GATKstd	intergenic_region	MODIFIER	PRR5-RTL6	100533463-481213	intergenic_region	100533463-481213		-1	n.21273521T>C
10	21483489	C	T	PASS	intron_variant	MODIFIER	KIAA1644	100682848	transcript	XM_003431483.4	protein_coding	4	c.600-14440C>T
10	21483489	C	T	PASS	intron_variant	MODIFIER	KIAA1644	100682848	transcript	XR_002630526.1	pseudogene	4	n.752-14440C>T
10	21483489	C	T	PASS	intron_variant	MODIFIER	KIAA1644	100682848	transcript	XM_022424326.1	protein_coding	4	c.600-14440C>T
10	21587016	G	A	PASS	intron_variant	MODIFIER	PARVB	481215	transcript	XM_005625762.2	protein_coding	3	c.253-2505C>T
10	21587016	G	A	PASS	intron_variant	MODIFIER	PARVB	481215	transcript	XM_022424327.1	protein_coding	3	c.253-2505C>T
10	21587016	G	A	PASS	intron_variant	MODIFIER	PARVB	481215	transcript	XM_022424328.1	protein_coding	3	c.118-2505C>T
10	21636495	G	A	PASS	intergenic_region	MODIFIER	PARVB-LOC111097628	481215-111097628	intergenic_region	481215-111097628		-1	n.21636495G>A
10	21709715	G	A	PASS	intron_variant	MODIFIER	PNPLA3	609368	transcript	XM_022424299.1	protein_coding	8	c.1428-385C>T
10	21925498	C	T	PASS	intron_variant	MODIFIER	EFCAB6	481218	transcript	XM_022424329.1	protein_coding	9	c.1035-7587C>T
10	21925498	C	T	PASS	intron_variant	MODIFIER	EFCAB6	481218	transcript	XM_014117294.2	protein_coding	11	c.1113-7587C>T
10	21925498	C	T	PASS	intron_variant	MODIFIER	EFCAB6	481218	transcript	XM_022424332.1	protein_coding	11	c.1113-7587C>T
10	21925498	C	T	PASS	intron_variant	MODIFIER	EFCAB6	481218	transcript	XM_538339.6	protein_coding	10	c.1035-7587C>T
10	21925498	C	T	PASS	intron_variant	MODIFIER	EFCAB6	481218	transcript	XM_022424330.1	protein_coding	9	c.1035-10204C>T
10	21925498	C	T	PASS	intron_variant	MODIFIER	EFCAB6	481218	transcript	XM_022424331.1	protein_coding	7	c.879-7587C>T
10	21925498	C	T	PASS	intron_variant	MODIFIER	EFCAB6	481218	transcript	XM_014117295.2	protein_coding	7	c.621-7587C>T
10	21925498	C	T	PASS	intron_variant	MODIFIER	EFCAB6	481218	transcript	XM_022424333.1	protein_coding	5	c.411-7587C>T
10	22076040	G	A	PASS	3_prime_UTR_variant	MODIFIER	MPPED1	609458	transcript	XM_846716.5	protein_coding	7	c.*1773C>T
10	22122531	C	T	PASS	intron_variant	MODIFIER	MPPED1	609458	transcript	XM_846716.5	protein_coding	3	c.505+11350G>A
10	22139018	C	T	PASS	intron_variant	MODIFIER	MPPED1	609458	transcript	XM_846716.5	protein_coding	2	c.323+3149G>A
10	22161411	A	C	PASS	upstream_gene_variant	MODIFIER	SCUBE1	609479	transcript	XM_003639334.2	protein_coding	-1	c.-3019A>C
10	22161411	A	C	PASS	non_coding_transcript_exon_variant	MODIFIER	LOC102155230	102155230	transcript	XR_293328.3	pseudogene	4	n.4439A>C
10	22171011	G	A	PASS	intron_variant	MODIFIER	SCUBE1	609479	transcript	XM_003639334.2	protein_coding	4	c.493+4430G>A
10	22217517	G	A	PASS	intron_variant	MODIFIER	SCUBE1	609479	transcript	XM_003639334.2	protein_coding	4	c.494-5043G>A
10	22271163	G	A	PASS	intron_variant	MODIFIER	SCUBE1	609479	transcript	XM_003639334.2	protein_coding	7	c.889+2243G>A
10	22638114	G	A	PASS	intron_variant	MODIFIER	PACSIN2	100683200	transcript	XM_005625783.3	protein_coding	6	c.1077+93G>A
10	22638114	G	A	PASS	intron_variant	MODIFIER	PACSIN2	100683200	transcript	XM_003431484.4	protein_coding	7	c.906+93G>A
10	22638114	G	A	PASS	intron_variant	MODIFIER	PACSIN2	100683200	transcript	XM_005625787.3	protein_coding	7	c.906+93G>A
10	22638114	G	A	PASS	intron_variant	MODIFIER	PACSIN2	100683200	transcript	XM_022424339.1	protein_coding	8	c.906+93G>A
10	22638114	G	A	PASS	intron_variant	MODIFIER	PACSIN2	100683200	transcript	XM_005625786.3	protein_coding	7	c.906+93G>A
10	22638114	G	A	PASS	intron_variant	MODIFIER	PACSIN2	100683200	transcript	XM_022424338.1	protein_coding	6	c.1077+93G>A
10	22638114	G	A	PASS	intron_variant	MODIFIER	PACSIN2	100683200	transcript	XM_005625785.3	protein_coding	6	c.1077+93G>A
10	22638114	G	A	PASS	intron_variant	MODIFIER	PACSIN2	100683200	transcript	XM_005625784.3	protein_coding	6	c.1077+93G>A
10	22638114	G	A	PASS	intron_variant	MODIFIER	PACSIN2	100683200	transcript	XM_022424337.1	protein_coding	6	c.954+93G>A
10	22986593	CTCT	C	PASS	downstream_gene_variant	MODIFIER	LOC111097637	111097637	transcript	XR_002630546.1	pseudogene	-1	n.*1769_*1771delAGA
10	22986593	CTCT	C	PASS	intergenic_region	MODIFIER	SERHL2-LOC111097637	474481-111097637	intergenic_region	474481-111097637		-1	n.22986594_22986596delTCT
10	23394253	A	T	PASS	upstream_gene_variant	MODIFIER	LOC111097640	111097640	transcript	XR_002630553.1	pseudogene	-1	n.-2834A>T
10	23394253	A	T	PASS	upstream_gene_variant	MODIFIER	2003-09-01	481227	transcript	XM_843889.5	protein_coding	-1	c.-4018T>A
10	23394253	A	T	PASS	upstream_gene_variant	MODIFIER	2003-09-01	481227	transcript	XM_005625820.3	protein_coding	-1	c.-3398T>A
10	23394253	A	T	PASS	intron_variant	MODIFIER	2003-09-01	481227	transcript	XM_014117312.2	protein_coding	1	c.-19-363T>A
10	23394253	A	T	PASS	intron_variant	MODIFIER	2003-09-01	481227	transcript	XM_022424352.1	protein_coding	2	c.-19-363T>A
10	23394253	A	T	PASS	intron_variant	MODIFIER	2003-09-01	481227	transcript	XM_014117313.2	protein_coding	1	c.-19-363T>A
10	23544209	G	GA	PASS	downstream_gene_variant	MODIFIER	MEI1	609694	transcript	XR_002630554.1	pseudogene	-1	n.*2079_*2080insT
10	23544209	G	GA	PASS	downstream_gene_variant	MODIFIER	MEI1	609694	transcript	XM_022424365.1	protein_coding	-1	c.*4880_*4881insT
10	23544209	G	GA	PASS	intron_variant	MODIFIER	MEI1	609694	transcript	XM_014117315.2	protein_coding	26	c.3345+1957_3345+1958insT
10	23544209	G	GA	PASS	intron_variant	MODIFIER	MEI1	609694	transcript	XM_022424363.1	protein_coding	25	c.2913+1957_2913+1958insT
10	23544209	G	GA	PASS	intron_variant	MODIFIER	MEI1	609694	transcript	XM_014117316.2	protein_coding	26	c.3345+1957_3345+1958insT
10	23544209	G	GA	PASS	intron_variant	MODIFIER	MEI1	609694	transcript	XM_014117317.2	protein_coding	25	c.3234+1957_3234+1958insT
10	23544209	G	GA	PASS	intron_variant	MODIFIER	MEI1	609694	transcript	XM_014117318.2	protein_coding	26	c.3345+1957_3345+1958insT
10	23544209	G	GA	PASS	intron_variant	MODIFIER	MEI1	609694	transcript	XM_014117319.2	protein_coding	24	c.3087+5534_3087+5535insT
10	23544209	G	GA	PASS	intron_variant	MODIFIER	MEI1	609694	transcript	XM_014117320.2	protein_coding	25	c.3069+1957_3069+1958insT
10	23544209	G	GA	PASS	intron_variant	MODIFIER	MEI1	609694	transcript	XM_022424360.1	protein_coding	26	c.3345+1957_3345+1958insT
10	23544209	G	GA	PASS	intron_variant	MODIFIER	MEI1	609694	transcript	XM_022424361.1	protein_coding	24	c.3078+1957_3078+1958insT
10	23544209	G	GA	PASS	intron_variant	MODIFIER	MEI1	609694	transcript	XM_022424362.1	protein_coding	24	c.3087+5534_3087+5535insT
10	23544209	G	GA	PASS	intron_variant	MODIFIER	MEI1	609694	transcript	XM_847006.5	protein_coding	26	c.3345+1957_3345+1958insT
10	23544209	G	GA	PASS	intron_variant	MODIFIER	MEI1	609694	transcript	XM_022424364.1	protein_coding	25	c.*8+4780_*8+4781insT
10	23817709	C	A	PASS	upstream_gene_variant	MODIFIER	TOB2	481233	transcript	XM_005625828.3	protein_coding	-1	c.-8728C>A
10	23817709	C	A	PASS	upstream_gene_variant	MODIFIER	TOB2	481233	transcript	XM_022424374.1	protein_coding	-1	c.-8728C>A
10	23817709	C	A	PASS	upstream_gene_variant	MODIFIER	TOB2	481233	transcript	XM_005625829.3	protein_coding	-1	c.-8728C>A
10	23817709	C	A	PASS	intergenic_region	MODIFIER	PHF5A-TOB2	474489-481233	intergenic_region	474489-481233		-1	n.23817709C>A
10	24258566	C	T	PASS	intergenic_region	MODIFIER	LOC111097642-RBX1	111097642-474494	intergenic_region	111097642-474494		-1	n.24258566C>T
10	24590215	C	T	PASS	intron_variant	MODIFIER	MKL1	481238	transcript	XM_022424379.1	protein_coding	1	c.32-5339C>T
10	24590215	C	T	PASS	intron_variant	MODIFIER	MKL1	481238	transcript	XM_022424382.1	protein_coding	1	c.-383-5339C>T
10	24590215	C	T	PASS	intron_variant	MODIFIER	MKL1	481238	transcript	XM_022424380.1	protein_coding	1	c.32-5339C>T
10	24651382	A	AT	PASS	intron_variant	MODIFIER	MKL1	481238	transcript	XM_022424379.1	protein_coding	3	c.355+9240_355+9241insT
10	24651382	A	AT	PASS	intron_variant	MODIFIER	MKL1	481238	transcript	XM_022424382.1	protein_coding	3	c.-60+9240_-60+9241insT
10	24651382	A	AT	PASS	intron_variant	MODIFIER	MKL1	481238	transcript	XM_022424380.1	protein_coding	3	c.355+9240_355+9241insT
10	24651382	A	AT	PASS	intron_variant	MODIFIER	MKL1	481238	transcript	XM_022424381.1	protein_coding	2	c.334+9240_334+9241insT
10	24651385	A	ATTTATTTATTTATTTATTTATTTTTTTTTTTAAATTTTTATTTATTTATGATAGTCAC	PASS	intron_variant	MODIFIER	MKL1	481238	transcript	XM_022424379.1	protein_coding	3	c.355+9243_355+9244insTTTATTTATTTATTTATTTATTTTTTTTTTTAAATTTTTATTTATTTATGATAGTCAC
10	24651385	A	ATTTATTTATTTATTTATTTATTTTTTTTTTTAAATTTTTATTTATTTATGATAGTCAC	PASS	intron_variant	MODIFIER	MKL1	481238	transcript	XM_022424382.1	protein_coding	3	c.-60+9243_-60+9244insTTTATTTATTTATTTATTTATTTTTTTTTTTAAATTTTTATTTATTTATGATAGTCAC
10	24651385	A	ATTTATTTATTTATTTATTTATTTTTTTTTTTAAATTTTTATTTATTTATGATAGTCAC	PASS	intron_variant	MODIFIER	MKL1	481238	transcript	XM_022424380.1	protein_coding	3	c.355+9243_355+9244insTTTATTTATTTATTTATTTATTTTTTTTTTTAAATTTTTATTTATTTATGATAGTCAC
10	24651385	A	ATTTATTTATTTATTTATTTATTTTTTTTTTTAAATTTTTATTTATTTATGATAGTCAC	PASS	intron_variant	MODIFIER	MKL1	481238	transcript	XM_022424381.1	protein_coding	2	c.334+9243_334+9244insTTTATTTATTTATTTATTTATTTTTTTTTTTAAATTTTTATTTATTTATGATAGTCAC
10	24963808	C	A	GATKstd	intron_variant	MODIFIER	TNRC6B	481240	transcript	XM_022424397.1	protein_coding	4	c.113+33951G>T
10	24963808	C	A	GATKstd	intron_variant	MODIFIER	TNRC6B	481240	transcript	XM_022424393.1	protein_coding	1	c.5+12457G>T
10	24963808	C	A	GATKstd	intron_variant	MODIFIER	TNRC6B	481240	transcript	XM_014117339.2	protein_coding	4	c.113+33951G>T
10	24963808	C	A	GATKstd	intron_variant	MODIFIER	TNRC6B	481240	transcript	XM_022424396.1	protein_coding	4	c.113+33951G>T
10	24963808	C	A	GATKstd	intron_variant	MODIFIER	TNRC6B	481240	transcript	XM_022424387.1	protein_coding	4	c.113+33951G>T
10	25025765	T	TATTA	PASS	intron_variant	MODIFIER	TNRC6B	481240	transcript	XM_022424397.1	protein_coding	2	c.-46-2170_-46-2169insTAAT
10	25025765	T	TATTA	PASS	intron_variant	MODIFIER	TNRC6B	481240	transcript	XM_014117339.2	protein_coding	2	c.-46-2170_-46-2169insTAAT
10	25025765	T	TATTA	PASS	intron_variant	MODIFIER	TNRC6B	481240	transcript	XM_022424396.1	protein_coding	2	c.-46-2170_-46-2169insTAAT
10	25025765	T	TATTA	PASS	intron_variant	MODIFIER	TNRC6B	481240	transcript	XM_022424387.1	protein_coding	2	c.-46-2170_-46-2169insTAAT
10	25097842	T	A	PASS	upstream_gene_variant	MODIFIER	TNRC6B	481240	transcript	XM_022424397.1	protein_coding	-1	c.-74292A>T
10	25097842	T	A	PASS	upstream_gene_variant	MODIFIER	TNRC6B	481240	transcript	XM_022424387.1	protein_coding	-1	c.-74292A>T
10	25097842	T	A	PASS	intergenic_region	MODIFIER	TNRC6B-FAM83F	481240-474500	intergenic_region	481240-474500		-1	n.25097842T>A
10	25188425	C	T	GATKstd	intron_variant	MODIFIER	GRAP2	481241	transcript	XM_005625859.3	protein_coding	1	c.-15+8252G>A
10	25188425	C	T	GATKstd	intron_variant	MODIFIER	GRAP2	481241	transcript	XM_844613.4	protein_coding	1	c.-14-11463G>A
10	25198074	G	A	GATKstd	upstream_gene_variant	MODIFIER	GRAP2	481241	transcript	XM_005625859.3	protein_coding	-1	c.-21126C>T
10	25198074	G	A	GATKstd	intron_variant	MODIFIER	GRAP2	481241	transcript	XM_844613.4	protein_coding	1	c.-14-21112C>T
10	25302825	A	G	PASS	intron_variant	MODIFIER	ENTHD1	481242	transcript	XM_022424398.1	protein_coding	6	c.833-16364A>G
10	25302825	A	G	PASS	intron_variant	MODIFIER	ENTHD1	481242	transcript	XM_014117347.2	protein_coding	5	c.797-16364A>G
10	25302825	A	G	PASS	intron_variant	MODIFIER	ENTHD1	481242	transcript	XM_538363.6	protein_coding	5	c.833-16364A>G
10	25403813	C	T,G	GATKstd	intron_variant	MODIFIER	CACNA1I	481243	transcript	XM_022424301.1	protein_coding	16	c.2794-128G>C
10	25403813	C	T,G	GATKstd	intron_variant	MODIFIER	CACNA1I	481243	transcript	XM_022424301.1	protein_coding	16	c.2794-128G>A
10	25761332	C	T	PASS	intron_variant	MODIFIER	LOC102152031	102152031	transcript	XR_002630573.1	pseudogene	1	n.84+1035G>A
10	25761332	C	T	PASS	intron_variant	MODIFIER	LOC102152031	102152031	transcript	XR_002630574.1	pseudogene	1	n.84+1035G>A
10	25872571	C	T	GATKstd	upstream_gene_variant	MODIFIER	CBX7	481247	transcript	XM_538368.3	protein_coding	-1	c.-3473C>T
10	25872571	C	T	GATKstd	upstream_gene_variant	MODIFIER	CBX7	481247	transcript	XM_014117352.1	protein_coding	-1	c.-3473C>T
10	25872571	C	T	GATKstd	upstream_gene_variant	MODIFIER	CBX7	481247	transcript	XM_022424408.1	protein_coding	-1	c.-3473C>T
10	25872571	C	T	GATKstd	intergenic_region	MODIFIER	LOC102152215-CBX7	102152215-481247	intergenic_region	102152215-481247		-1	n.25872571C>T
10	25973474	AAAG	A	PASS	3_prime_UTR_variant	MODIFIER	CBX6	481249	transcript	XM_844789.5	protein_coding	5	c.*1982_*1984delGAA
10	26198940	A	G	PASS	upstream_gene_variant	MODIFIER	LOC100685556	100685556	transcript	100685556	pseudogene	-1	n.-2232A>G
10	26198940	A	G	PASS	intron_variant	MODIFIER	FAM227A	610126	transcript	XM_022424421.1	protein_coding	14	c.1365-783A>G
10	26198940	A	G	PASS	intron_variant	MODIFIER	FAM227A	610126	transcript	XM_022424424.1	protein_coding	12	c.1299-783A>G
10	26198940	A	G	PASS	intron_variant	MODIFIER	FAM227A	610126	transcript	XM_022424433.1	protein_coding	10	c.1152-783A>G
10	26198940	A	G	PASS	intron_variant	MODIFIER	FAM227A	610126	transcript	XM_022424422.1	protein_coding	15	c.1365-783A>G
10	26198940	A	G	PASS	intron_variant	MODIFIER	FAM227A	610126	transcript	XM_022424432.1	protein_coding	13	c.1155-783A>G
10	26198940	A	G	PASS	intron_variant	MODIFIER	FAM227A	610126	transcript	XM_022424435.1	protein_coding	11	c.1092-783A>G
10	26198940	A	G	PASS	intron_variant	MODIFIER	FAM227A	610126	transcript	XM_022424434.1	protein_coding	14	c.1365-783A>G
10	26198940	A	G	PASS	intron_variant	MODIFIER	FAM227A	610126	transcript	XM_022424425.1	protein_coding	14	c.1365-783A>G
10	26198940	A	G	PASS	intron_variant	MODIFIER	FAM227A	610126	transcript	XM_014117357.2	protein_coding	14	c.1365-783A>G
10	26198940	A	G	PASS	intron_variant	MODIFIER	FAM227A	610126	transcript	XM_022424423.1	protein_coding	14	c.1365-783A>G
10	26198940	A	G	PASS	intron_variant	MODIFIER	FAM227A	610126	transcript	XM_022424426.1	protein_coding	14	c.1365-783A>G
10	26198940	A	G	PASS	intron_variant	MODIFIER	FAM227A	610126	transcript	XM_022424429.1	protein_coding	14	c.1365-783A>G
10	26198940	A	G	PASS	intron_variant	MODIFIER	FAM227A	610126	transcript	XR_002630579.1	pseudogene	14	n.1573-783A>G
10	26198940	A	G	PASS	intron_variant	MODIFIER	FAM227A	610126	transcript	XR_002630580.1	pseudogene	14	n.1573-783A>G
10	26198940	A	G	PASS	intron_variant	MODIFIER	FAM227A	610126	transcript	XR_002630583.1	pseudogene	14	n.1573-783A>G
10	26198940	A	G	PASS	intron_variant	MODIFIER	FAM227A	610126	transcript	XM_022424428.1	protein_coding	14	c.1365-783A>G
10	26198940	A	G	PASS	intron_variant	MODIFIER	FAM227A	610126	transcript	XR_002630582.1	pseudogene	14	n.1573-783A>G
10	26198940	A	G	PASS	intron_variant	MODIFIER	FAM227A	610126	transcript	XR_002630581.1	pseudogene	14	n.1573-783A>G
10	26198940	A	G	PASS	intron_variant	MODIFIER	FAM227A	610126	transcript	XM_022424430.1	protein_coding	12	c.1218-783A>G
10	26198940	A	G	PASS	intron_variant	MODIFIER	FAM227A	610126	transcript	XM_022424431.1	protein_coding	12	c.1158-783A>G
10	26198940	A	G	PASS	intron_variant	MODIFIER	FAM227A	610126	transcript	XM_022424427.1	protein_coding	13	c.1260-783A>G
10	26198940	A	G	PASS	intron_variant	MODIFIER	FAM227A	610126	transcript	XM_022424437.1	protein_coding	12	c.1118+14472A>G
10	26198940	A	G	PASS	intron_variant	MODIFIER	FAM227A	610126	transcript	XM_022424436.1	protein_coding	11	c.987-783A>G
10	26402632	G	A	PASS	intron_variant	MODIFIER	CSNK1E	474510	transcript	XM_005625886.3	protein_coding	4	c.337-63G>A
10	26402632	G	A	PASS	intron_variant	MODIFIER	CSNK1E	474510	transcript	XM_022424446.1	protein_coding	4	c.337-63G>A
10	26402632	G	A	PASS	intron_variant	MODIFIER	CSNK1E	474510	transcript	XM_014117364.2	protein_coding	4	c.337-63G>A
10	26402632	G	A	PASS	intron_variant	MODIFIER	CSNK1E	474510	transcript	XM_022424447.1	protein_coding	3	c.337-63G>A
10	26402632	G	A	PASS	intron_variant	MODIFIER	CSNK1E	474510	transcript	XM_845075.5	protein_coding	3	c.337-63G>A
10	26520616	T	C	PASS	intron_variant	MODIFIER	PLA2G6	481256	transcript	XM_856002.5	protein_coding	2	c.300-7369T>C
10	26520616	T	C	PASS	intron_variant	MODIFIER	PLA2G6	481256	transcript	XM_005625890.3	protein_coding	3	c.210-7369T>C
10	26520616	T	C	PASS	intron_variant	MODIFIER	PLA2G6	481256	transcript	XM_005625889.3	protein_coding	2	c.300-7369T>C
10	26520616	T	C	PASS	intron_variant	MODIFIER	PLA2G6	481256	transcript	XM_005625891.3	protein_coding	2	c.300-7369T>C
10	26520616	T	C	PASS	intron_variant	MODIFIER	PLA2G6	481256	transcript	XM_005625892.3	protein_coding	2	c.300-7369T>C
10	26520616	T	C	PASS	intron_variant	MODIFIER	PLA2G6	481256	transcript	XM_022424454.1	protein_coding	2	c.210-7369T>C
10	26679116	C	T	PASS	upstream_gene_variant	MODIFIER	SOX10	481258	transcript	XM_538379.6	protein_coding	-1	c.-2084C>T
10	26679116	C	T	PASS	intergenic_region	MODIFIER	LOC111097653-SOX10	111097653-481258	intergenic_region	111097653-481258		-1	n.26679116C>T
10	27763736	A	G	PASS	intron_variant	MODIFIER	CACNG2	481279	transcript	XM_538400.6	protein_coding	1	c.211+12529A>G
10	28262503	C	T	PASS	intergenic_region	MODIFIER	LOC102156406-LOC111097662	102156406-111097662	intergenic_region	102156406-111097662		-1	n.28262503C>T
10	29373372	T	A	GATKstd	intergenic_region	MODIFIER	LOC102153408-LOC111097663	102153408-111097663	intergenic_region	102153408-111097663		-1	n.29373372T>A
10	30078916	C	T	PASS	intron_variant	MODIFIER	LARGE1	474521	transcript	XM_005625925.3	protein_coding	2	c.107-28762C>T
10	30078916	C	T	PASS	intron_variant	MODIFIER	LARGE1	474521	transcript	XM_531751.6	protein_coding	2	c.107-28762C>T
10	30078916	C	T	PASS	intron_variant	MODIFIER	LARGE1	474521	transcript	XM_022424499.1	protein_coding	2	c.107-28762C>T
10	30615995	A	G	PASS	intron_variant	MODIFIER	SYN3	481290	transcript	XM_005625932.3	protein_coding	4	c.462-2055A>G
10	30615995	A	G	PASS	intron_variant	MODIFIER	SYN3	481290	transcript	XM_022424500.1	protein_coding	5	c.462-2055A>G
10	30615995	A	G	PASS	intron_variant	MODIFIER	SYN3	481290	transcript	XM_538411.5	protein_coding	4	c.462-2055A>G
10	31267421	T	C	GATKstd	intron_variant	MODIFIER	BTBD11	481292	transcript	XM_845849.5	protein_coding	3	c.1496+15651A>G
10	31267421	T	C	GATKstd	intron_variant	MODIFIER	BTBD11	481292	transcript	XM_014117388.2	protein_coding	3	c.1496+15651A>G
10	31267421	T	C	GATKstd	intron_variant	MODIFIER	BTBD11	481292	transcript	XM_022424512.1	protein_coding	3	c.1496+15651A>G
10	31267421	T	C	GATKstd	intron_variant	MODIFIER	BTBD11	481292	transcript	XM_014117389.2	protein_coding	3	c.1496+15651A>G
10	31267421	T	C	GATKstd	intron_variant	MODIFIER	BTBD11	481292	transcript	XM_022424511.1	protein_coding	3	c.1496+15651A>G
10	31312160	C	T	GATKstd	intron_variant	MODIFIER	BTBD11	481292	transcript	XM_845849.5	protein_coding	1	c.1142-15066G>A
10	31312160	C	T	GATKstd	intron_variant	MODIFIER	BTBD11	481292	transcript	XM_014117388.2	protein_coding	1	c.1142-15066G>A
10	31312160	C	T	GATKstd	intron_variant	MODIFIER	BTBD11	481292	transcript	XM_022424512.1	protein_coding	1	c.1142-15066G>A
10	31312160	C	T	GATKstd	intron_variant	MODIFIER	BTBD11	481292	transcript	XM_014117389.2	protein_coding	1	c.1142-15066G>A
10	31312160	C	T	GATKstd	intron_variant	MODIFIER	BTBD11	481292	transcript	XM_022424511.1	protein_coding	1	c.1142-15066G>A
10	32231932	C	T	PASS	intron_variant	MODIFIER	POLR3B	474531	transcript	XM_531760.6	protein_coding	23	c.2713+2666G>A
10	32231932	C	T	PASS	intron_variant	MODIFIER	POLR3B	474531	transcript	XM_005625951.3	protein_coding	23	c.2539+2666G>A
10	32231932	C	T	PASS	intron_variant	MODIFIER	POLR3B	474531	transcript	XM_005625950.3	protein_coding	22	c.2551+2666G>A
10	32231932	C	T	PASS	intron_variant	MODIFIER	POLR3B	474531	transcript	XM_022424517.1	protein_coding	23	c.2714-77G>A
10	33330027	A	G	PASS	intron_variant	MODIFIER	ALDH1L2	474534	transcript	XM_531763.6	protein_coding	7	c.922-138A>G
10	33401928	G	A	PASS	upstream_gene_variant	MODIFIER	SLC41A2	481298	transcript	XM_005625957.3	protein_coding	-1	c.-21228G>A
10	33401928	G	A	PASS	upstream_gene_variant	MODIFIER	SLC41A2	481298	transcript	XM_005625961.3	protein_coding	-1	c.-21228G>A
10	33401928	G	A	PASS	upstream_gene_variant	MODIFIER	SLC41A2	481298	transcript	XM_005625960.3	protein_coding	-1	c.-21228G>A
10	33401928	G	A	PASS	upstream_gene_variant	MODIFIER	SLC41A2	481298	transcript	XM_538419.6	protein_coding	-1	c.-21228G>A
10	33401928	G	A	PASS	intergenic_region	MODIFIER	LOC100856643-SLC41A2	100856643-481298	intergenic_region	100856643-481298		-1	n.33401928G>A
10	33458654	AAT	A	PASS	intron_variant	MODIFIER	SLC41A2	481298	transcript	XM_005625957.3	protein_coding	7	c.736-1160_736-1159delAT
10	33458654	AAT	A	PASS	intron_variant	MODIFIER	SLC41A2	481298	transcript	XM_005625961.3	protein_coding	7	c.736-1160_736-1159delAT
10	33458654	AAT	A	PASS	intron_variant	MODIFIER	SLC41A2	481298	transcript	XM_005625960.3	protein_coding	6	c.736-1160_736-1159delAT
10	33458654	AAT	A	PASS	intron_variant	MODIFIER	SLC41A2	481298	transcript	XM_538419.6	protein_coding	6	c.736-1160_736-1159delAT
10	33496210	C	T	PASS	intron_variant	MODIFIER	SLC41A2	481298	transcript	XM_005625957.3	protein_coding	13	c.1536+11288C>T
10	33496210	C	T	PASS	intron_variant	MODIFIER	SLC41A2	481298	transcript	XM_005625961.3	protein_coding	13	c.1537-3007C>T
10	33496210	C	T	PASS	intron_variant	MODIFIER	SLC41A2	481298	transcript	XM_005625960.3	protein_coding	12	c.1536+11288C>T
10	33496210	C	T	PASS	intron_variant	MODIFIER	SLC41A2	481298	transcript	XM_538419.6	protein_coding	12	c.1536+11288C>T
10	33507741	T	C	PASS	intron_variant	MODIFIER	SLC41A2	481298	transcript	XM_005625957.3	protein_coding	13	c.1537-7612T>C
10	33507741	T	C	PASS	intron_variant	MODIFIER	SLC41A2	481298	transcript	XM_005625960.3	protein_coding	12	c.1537-7612T>C
10	33507741	T	C	PASS	intron_variant	MODIFIER	SLC41A2	481298	transcript	XM_538419.6	protein_coding	12	c.1537-7612T>C
10	33533368	G	T	PASS	intergenic_region	MODIFIER	SLC41A2-CHST11	481298-481299	intergenic_region	481298-481299		-1	n.33533368G>T
10	33965976	AT	A	PASS	intron_variant	MODIFIER	TXNRD1	474536	transcript	NM_001122673.1	protein_coding	4	c.432+1988delA
10	34608061	GAGC	G	PASS	intron_variant	MODIFIER	SH3RF3	481304	transcript	XM_005625970.2	protein_coding	1	c.586-76311_586-76309delGCT
10	34608061	GAGC	G	PASS	intron_variant	MODIFIER	SH3RF3	481304	transcript	XM_022424534.1	protein_coding	1	c.586-76311_586-76309delGCT
10	34620575	C	T	GATKstd	intron_variant	MODIFIER	SH3RF3	481304	transcript	XM_005625970.2	protein_coding	1	c.586-88822G>A
10	34620575	C	T	GATKstd	intron_variant	MODIFIER	SH3RF3	481304	transcript	XM_022424534.1	protein_coding	1	c.586-88822G>A
10	34765230	A	T	PASS	intergenic_region	MODIFIER	SH3RF3-EDAR	481304-481305	intergenic_region	481304-481305		-1	n.34765230A>T
10	34769497	C	T	GATKstd	intergenic_region	MODIFIER	SH3RF3-EDAR	481304-481305	intergenic_region	481304-481305		-1	n.34769497C>T
10	34939942	C	T	PASS	intron_variant	MODIFIER	EDAR	481305	transcript	XM_005625971.2	protein_coding	10	c.1163-520C>T
10	34939942	C	T	PASS	intron_variant	MODIFIER	EDAR	481305	transcript	XM_538426.5	protein_coding	11	c.1067-520C>T
10	35652591	T	A	PASS	intron_variant	MODIFIER	LOC106559386	106559386	transcript	XR_001317092.2	pseudogene	3	n.316+5220T>A
10	37327616	TAATGAGGGC	T	PASS	intergenic_region	MODIFIER	MIR8799C-UXS1	104796447-481318	intergenic_region	104796447-481318		-1	n.37327617_37327625delAATGAGGGC
10	37327629	C	T	PASS	intergenic_region	MODIFIER	MIR8799C-UXS1	104796447-481318	intergenic_region	104796447-481318		-1	n.37327629C>T
10	37900603	T	C	PASS	intergenic_region	MODIFIER	LOC111097690-LOC102155326	111097690-102155326	intergenic_region	111097690-102155326		-1	n.37900603T>C
10	38864038	T	TGGCATTTCTATACACTAACAA	PASS	intergenic_region	MODIFIER	LOC111097698-LOC111097699	111097698-111097699	intergenic_region	111097698-111097699		-1	n.38864038_38864039insGGCATTTCTATACACTAACAA
10	40164573	C	T	GATKstd	intergenic_region	MODIFIER	LOC481325-TMEM182	481325-611413	intergenic_region	481325-611413		-1	n.40164573C>T
10	40945669	C	T	PASS	intergenic_region	MODIFIER	IL1R1-IL1R2	481328-481330	intergenic_region	481328-481330		-1	n.40945669C>T
10	41655453	C	CCCCA	PASS	intron_variant	MODIFIER	CNOT11	481334	transcript	XM_538455.6	protein_coding	5	c.1259+79_1259+80insTGGG
10	42559818	G	C	PASS	intron_variant	MODIFIER	LOC102152731	102152731	transcript	XR_293403.2	pseudogene	2	n.375+310C>G
10	42962395	T	A	PASS	intron_variant	MODIFIER	AFF3	611584	transcript	XM_014117468.2	protein_coding	9	c.1164-2054T>A
10	42962395	T	A	PASS	intron_variant	MODIFIER	AFF3	611584	transcript	XM_014117469.2	protein_coding	9	c.1164-2054T>A
10	42962395	T	A	PASS	intron_variant	MODIFIER	AFF3	611584	transcript	XM_022424585.1	protein_coding	8	c.1089-2054T>A
10	42962395	T	A	PASS	intron_variant	MODIFIER	AFF3	611584	transcript	XM_005626014.3	protein_coding	9	c.1163+16650T>A
10	42962395	T	A	PASS	intron_variant	MODIFIER	AFF3	611584	transcript	XM_005626015.3	protein_coding	9	c.1163+16650T>A
10	42962395	T	A	PASS	intron_variant	MODIFIER	AFF3	611584	transcript	XM_022424586.1	protein_coding	8	c.858-2054T>A
10	43056849	A	T	PASS	intron_variant	MODIFIER	AFF3	611584	transcript	XM_014117468.2	protein_coding	12	c.1311-11185A>T
10	43056849	A	T	PASS	intron_variant	MODIFIER	AFF3	611584	transcript	XM_014117469.2	protein_coding	12	c.1308-11185A>T
10	43056849	A	T	PASS	intron_variant	MODIFIER	AFF3	611584	transcript	XM_022424585.1	protein_coding	11	c.1236-11185A>T
10	43056849	A	T	PASS	intron_variant	MODIFIER	AFF3	611584	transcript	XM_005626014.3	protein_coding	11	c.1257-11185A>T
10	43056849	A	T	PASS	intron_variant	MODIFIER	AFF3	611584	transcript	XM_005626015.3	protein_coding	11	c.1254-11185A>T
10	43056849	A	T	PASS	intron_variant	MODIFIER	AFF3	611584	transcript	XM_022424586.1	protein_coding	11	c.1005-11185A>T
10	43940496	CTGGAAGTCAAACTCTCCCTCTTCGCTGA	C	PASS	intron_variant	MODIFIER	MGAT4A	474562	transcript	XM_531790.6	protein_coding	2	c.94+5002_94+5029delTGGAAGTCAAACTCTCCCTCTTCGCTGA
10	43940496	CTGGAAGTCAAACTCTCCCTCTTCGCTGA	C	PASS	intron_variant	MODIFIER	MGAT4A	474562	transcript	XM_005626038.3	protein_coding	2	c.94+5002_94+5029delTGGAAGTCAAACTCTCCCTCTTCGCTGA
10	45241366	T	TTTATTTATTTATTC	PASS	intron_variant	MODIFIER	LMAN2L	474569	transcript	XM_531797.6	protein_coding	7	c.817+997_817+998insTTATTTATTTATTC
10	45241366	T	TTTATTTATTTATTC	PASS	intron_variant	MODIFIER	LMAN2L	474569	transcript	XM_022424659.1	protein_coding	4	c.349+997_349+998insTTATTTATTTATTC
10	45241366	T	TTTATTTATTTATTC	PASS	intron_variant	MODIFIER	LMAN2L	474569	transcript	XM_858841.5	protein_coding	6	c.784+997_784+998insTTATTTATTTATTC
10	45241366	T	TTTATTTATTTATTC	PASS	intron_variant	MODIFIER	LMAN2L	474569	transcript	XM_022424658.1	protein_coding	4	c.349+997_349+998insTTATTTATTTATTC
10	45917674	C	T	PASS	intron_variant	MODIFIER	THADA	100126180	transcript	NM_001109959.1	protein_coding	28	c.4050-10805G>A
10	45917674	C	T	PASS	intron_variant	MODIFIER	THADA	100126180	transcript	XM_022423966.1	protein_coding	28	c.4050-10805G>A
10	45917674	C	T	PASS	intron_variant	MODIFIER	THADA	100126180	transcript	XM_022423967.1	protein_coding	28	c.4050-10805G>A
10	45917674	C	T	PASS	intron_variant	MODIFIER	THADA	100126180	transcript	XM_005625665.3	protein_coding	29	c.4050-10805G>A
10	45917674	C	T	PASS	intron_variant	MODIFIER	THADA	100126180	transcript	XM_022423968.1	protein_coding	28	c.3960-10805G>A
10	46125124	TA	T	PASS	intron_variant	MODIFIER	PLEKHH2	481353	transcript	XM_022424669.1	protein_coding	2	c.123+3402delA
10	46125124	TA	T	PASS	intron_variant	MODIFIER	PLEKHH2	481353	transcript	XR_002630730.1	pseudogene	2	n.244+3402delA
10	46125124	TA	T	PASS	intron_variant	MODIFIER	PLEKHH2	481353	transcript	XR_002630729.1	pseudogene	2	n.244+3402delA
10	46125124	TA	T	PASS	intron_variant	MODIFIER	PLEKHH2	481353	transcript	XR_002630728.1	pseudogene	2	n.244+3402delA
10	46125124	TA	T	PASS	intron_variant	MODIFIER	PLEKHH2	481353	transcript	XM_538474.6	protein_coding	2	c.123+3402delA
10	46125127	TTAAC	T	PASS	intron_variant	MODIFIER	PLEKHH2	481353	transcript	XM_022424669.1	protein_coding	2	c.123+3405_123+3408delTAAC
10	46125127	TTAAC	T	PASS	intron_variant	MODIFIER	PLEKHH2	481353	transcript	XR_002630730.1	pseudogene	2	n.244+3405_244+3408delTAAC
10	46125127	TTAAC	T	PASS	intron_variant	MODIFIER	PLEKHH2	481353	transcript	XR_002630729.1	pseudogene	2	n.244+3405_244+3408delTAAC
10	46125127	TTAAC	T	PASS	intron_variant	MODIFIER	PLEKHH2	481353	transcript	XR_002630728.1	pseudogene	2	n.244+3405_244+3408delTAAC
10	46125127	TTAAC	T	PASS	intron_variant	MODIFIER	PLEKHH2	481353	transcript	XM_538474.6	protein_coding	2	c.123+3405_123+3408delTAAC
10	46907480	G	T	PASS	intron_variant	MODIFIER	CAMKMT	474575	transcript	XM_846713.5	protein_coding	3	c.376+96225G>T
10	46907480	G	T	PASS	intron_variant	MODIFIER	CAMKMT	474575	transcript	XR_002630733.1	pseudogene	3	n.517+96225G>T
10	46907480	G	T	PASS	intron_variant	MODIFIER	CAMKMT	474575	transcript	XM_005626072.3	protein_coding	3	c.376+96225G>T
10	46907480	G	T	PASS	intron_variant	MODIFIER	CAMKMT	474575	transcript	XM_022424673.1	protein_coding	3	c.376+96225G>T
10	46907480	G	T	PASS	intron_variant	MODIFIER	CAMKMT	474575	transcript	XM_005626071.3	protein_coding	3	c.244+96225G>T
10	46907480	G	T	PASS	intron_variant	MODIFIER	CAMKMT	474575	transcript	XM_022424674.1	protein_coding	4	c.256+96225G>T
10	47167884	C	CTGTG	PASS	intron_variant	MODIFIER	CAMKMT	474575	transcript	XM_846713.5	protein_coding	8	c.699-1505_699-1504insTGTG
10	47167884	C	CTGTG	PASS	intron_variant	MODIFIER	CAMKMT	474575	transcript	XR_002630733.1	pseudogene	8	n.840-1505_840-1504insTGTG
10	47167884	C	CTGTG	PASS	intron_variant	MODIFIER	CAMKMT	474575	transcript	XM_005626072.3	protein_coding	5	c.513-1505_513-1504insTGTG
10	47167884	C	CTGTG	PASS	intron_variant	MODIFIER	CAMKMT	474575	transcript	XM_022424673.1	protein_coding	7	c.624-1505_624-1504insTGTG
10	47167884	C	CTGTG	PASS	intron_variant	MODIFIER	CAMKMT	474575	transcript	XM_005626071.3	protein_coding	8	c.567-1505_567-1504insTGTG
10	47167884	C	CTGTG	PASS	intron_variant	MODIFIER	CAMKMT	474575	transcript	XM_022424674.1	protein_coding	9	c.579-1505_579-1504insTGTG
10	47305674	G	A	PASS	intergenic_region	MODIFIER	LOC100687550-LOC111097726	100687550-111097726	intergenic_region	100687550-111097726		-1	n.47305674G>A
10	48500842	AT	A	PASS	intergenic_region	MODIFIER	LOC111097736-EPAS1	111097736-474578	intergenic_region	111097736-474578		-1	n.48500843delT
10	51010659	T	A	PASS	intron_variant	MODIFIER	LOC111097745	111097745	transcript	XR_002630812.1	pseudogene	3	n.336+8843T>A
10	51010659	T	A	PASS	intron_variant	MODIFIER	LOC111097745	111097745	transcript	XR_002630811.1	pseudogene	2	n.180-11344T>A
10	51010659	T	A	PASS	intron_variant	MODIFIER	LOC111097745	111097745	transcript	XR_002630809.1	pseudogene	2	n.246-11344T>A
10	51010659	T	A	PASS	intron_variant	MODIFIER	LOC111097745	111097745	transcript	XR_002630810.1	pseudogene	2	n.193-11344T>A
10	51010659	T	A	PASS	intron_variant	MODIFIER	LOC111097745	111097745	transcript	XR_002630813.1	pseudogene	3	n.281+8843T>A
10	51209619	G	T	PASS	intron_variant	MODIFIER	LOC111097747	111097747	transcript	XR_002630816.1	pseudogene	1	n.205-36053C>A
10	51209619	G	T	PASS	intron_variant	MODIFIER	LOC111097747	111097747	transcript	XR_002630817.1	pseudogene	1	n.124+27638C>A
10	51306068	C	G	PASS	upstream_gene_variant	MODIFIER	LOC111097747	111097747	transcript	XR_002630816.1	pseudogene	-1	n.-1361G>C
10	51306068	C	G	PASS	intergenic_region	MODIFIER	LOC111097747-LOC106559400	111097747-106559400	intergenic_region	111097747-106559400		-1	n.51306068C>G
10	51506405	A	C	PASS	intergenic_region	MODIFIER	LOC106559400-NRXN1	106559400-474589	intergenic_region	106559400-474589		-1	n.51506405A>C
10	52258681	T	A	PASS	downstream_gene_variant	MODIFIER	LOC111097750	111097750	transcript	XR_002630822.1	pseudogene	-1	n.*4319T>A
10	52258681	T	A	PASS	downstream_gene_variant	MODIFIER	LOC111097750	111097750	transcript	XR_002630821.1	pseudogene	-1	n.*4319T>A
10	52258681	T	A	PASS	downstream_gene_variant	MODIFIER	LOC111097750	111097750	transcript	XR_002630823.1	pseudogene	-1	n.*4319T>A
10	52258681	T	A	PASS	intron_variant	MODIFIER	NRXN1	474589	transcript	XM_022424706.1	protein_coding	4	c.833-582A>T
10	52258681	T	A	PASS	intron_variant	MODIFIER	NRXN1	474589	transcript	XM_005626094.2	protein_coding	4	c.833-582A>T
10	52258681	T	A	PASS	intron_variant	MODIFIER	NRXN1	474589	transcript	XM_022424709.1	protein_coding	4	c.833-582A>T
10	52258681	T	A	PASS	intron_variant	MODIFIER	NRXN1	474589	transcript	XM_014117522.2	protein_coding	4	c.830-582A>T
10	52258681	T	A	PASS	intron_variant	MODIFIER	NRXN1	474589	transcript	XM_014117523.2	protein_coding	3	c.815-582A>T
10	52258681	T	A	PASS	intron_variant	MODIFIER	NRXN1	474589	transcript	XM_014117524.2	protein_coding	2	c.803-582A>T
10	52258681	T	A	PASS	intron_variant	MODIFIER	NRXN1	474589	transcript	XM_014117525.2	protein_coding	1	c.773-582A>T
10	52258681	T	A	PASS	intron_variant	MODIFIER	NRXN1	474589	transcript	XM_022424707.1	protein_coding	3	c.821-582A>T
10	52258681	T	A	PASS	intron_variant	MODIFIER	NRXN1	474589	transcript	XM_022424708.1	protein_coding	4	c.833-582A>T
10	52258681	T	A	PASS	intron_variant	MODIFIER	NRXN1	474589	transcript	XM_022424727.1	protein_coding	1	c.773-582A>T
10	52258681	T	A	PASS	intron_variant	MODIFIER	NRXN1	474589	transcript	XM_022424728.1	protein_coding	1	c.773-582A>T
10	52258681	T	A	PASS	intron_variant	MODIFIER	NRXN1	474589	transcript	XM_005626098.2	protein_coding	4	c.833-582A>T
10	52258681	T	A	PASS	intron_variant	MODIFIER	NRXN1	474589	transcript	XM_005626100.2	protein_coding	4	c.833-582A>T
10	52258681	T	A	PASS	intron_variant	MODIFIER	NRXN1	474589	transcript	XM_005626101.2	protein_coding	3	c.821-582A>T
10	52258681	T	A	PASS	intron_variant	MODIFIER	NRXN1	474589	transcript	XM_022424710.1	protein_coding	4	c.830-582A>T
10	52258681	T	A	PASS	intron_variant	MODIFIER	NRXN1	474589	transcript	XM_022424711.1	protein_coding	4	c.833-582A>T
10	52258681	T	A	PASS	intron_variant	MODIFIER	NRXN1	474589	transcript	XM_022424712.1	protein_coding	3	c.821-582A>T
10	52258681	T	A	PASS	intron_variant	MODIFIER	NRXN1	474589	transcript	XM_022424713.1	protein_coding	4	c.833-582A>T
10	52258681	T	A	PASS	intron_variant	MODIFIER	NRXN1	474589	transcript	XM_022424714.1	protein_coding	4	c.833-582A>T
10	52258681	T	A	PASS	intron_variant	MODIFIER	NRXN1	474589	transcript	XM_022424715.1	protein_coding	4	c.833-582A>T
10	52258681	T	A	PASS	intron_variant	MODIFIER	NRXN1	474589	transcript	XM_022424716.1	protein_coding	4	c.833-582A>T
10	52258681	T	A	PASS	intron_variant	MODIFIER	NRXN1	474589	transcript	XM_022424717.1	protein_coding	4	c.833-582A>T
10	52258681	T	A	PASS	intron_variant	MODIFIER	NRXN1	474589	transcript	XM_022424718.1	protein_coding	2	c.803-582A>T
10	52258681	T	A	PASS	intron_variant	MODIFIER	NRXN1	474589	transcript	XM_022424719.1	protein_coding	1	c.773-582A>T
10	52258681	T	A	PASS	intron_variant	MODIFIER	NRXN1	474589	transcript	XM_022424720.1	protein_coding	1	c.773-582A>T
10	52258681	T	A	PASS	intron_variant	MODIFIER	NRXN1	474589	transcript	XM_531818.5	protein_coding	4	c.833-582A>T
10	52258681	T	A	PASS	intron_variant	MODIFIER	NRXN1	474589	transcript	XM_022424721.1	protein_coding	4	c.833-582A>T
10	52686025	A	G	PASS	intergenic_region	MODIFIER	LOC102157367-LOC100683314	102157367-100683314	intergenic_region	102157367-100683314		-1	n.52686025A>G
10	55493028	G	T	PASS	intron_variant	MODIFIER	SPTBN1	403743	transcript	XM_022424749.1	protein_coding	1	c.149-7622G>T
10	55493028	G	T	PASS	intron_variant	MODIFIER	SPTBN1	403743	transcript	XM_005626108.3	protein_coding	1	c.110-7622G>T
10	55493028	G	T	PASS	intron_variant	MODIFIER	SPTBN1	403743	transcript	XM_003639327.4	protein_coding	1	c.110-7622G>T
10	55493037	C	T	PASS	intron_variant	MODIFIER	SPTBN1	403743	transcript	XM_022424749.1	protein_coding	1	c.149-7613C>T
10	55493037	C	T	PASS	intron_variant	MODIFIER	SPTBN1	403743	transcript	XM_005626108.3	protein_coding	1	c.110-7613C>T
10	55493037	C	T	PASS	intron_variant	MODIFIER	SPTBN1	403743	transcript	XM_003639327.4	protein_coding	1	c.110-7613C>T
10	55493044	A	T	PASS	intron_variant	MODIFIER	SPTBN1	403743	transcript	XM_022424749.1	protein_coding	1	c.149-7606A>T
10	55493044	A	T	PASS	intron_variant	MODIFIER	SPTBN1	403743	transcript	XM_005626108.3	protein_coding	1	c.110-7606A>T
10	55493044	A	T	PASS	intron_variant	MODIFIER	SPTBN1	403743	transcript	XM_003639327.4	protein_coding	1	c.110-7606A>T
10	55493062	G	GTTTTT	PASS	intron_variant	MODIFIER	SPTBN1	403743	transcript	XM_022424749.1	protein_coding	1	c.149-7588_149-7587insTTTTT
10	55493062	G	GTTTTT	PASS	intron_variant	MODIFIER	SPTBN1	403743	transcript	XM_005626108.3	protein_coding	1	c.110-7588_110-7587insTTTTT
10	55493062	G	GTTTTT	PASS	intron_variant	MODIFIER	SPTBN1	403743	transcript	XM_003639327.4	protein_coding	1	c.110-7588_110-7587insTTTTT
10	56932683	A	T	PASS	upstream_gene_variant	MODIFIER	CCDC85A	481377	transcript	XM_022424316.1	protein_coding	-1	c.-3803A>T
10	56932683	A	T	PASS	intergenic_region	MODIFIER	LOC111097852-CCDC85A	111097852-481377	intergenic_region	111097852-481377		-1	n.56932683A>T
10	58409783	C	T	GATKstd	intergenic_region	MODIFIER	LOC111097763-VRK2	111097763-474605	intergenic_region	111097763-474605		-1	n.58409783C>T
10	58609601	G	A	GATKstd	intron_variant	MODIFIER	FANCL	612161	transcript	XM_022424762.1	protein_coding	5	c.342+2277C>T
10	58609601	G	A	GATKstd	intron_variant	MODIFIER	FANCL	612161	transcript	XM_022424765.1	protein_coding	5	c.132+2277C>T
10	58609601	G	A	GATKstd	intron_variant	MODIFIER	FANCL	612161	transcript	XM_022424763.1	protein_coding	5	c.342+2277C>T
10	58609601	G	A	GATKstd	intron_variant	MODIFIER	FANCL	612161	transcript	XM_022424764.1	protein_coding	4	c.273+2277C>T
10	58609601	G	A	GATKstd	intron_variant	MODIFIER	FANCL	612161	transcript	XM_022424766.1	protein_coding	5	c.132+2277C>T
10	58609601	G	A	GATKstd	intron_variant	MODIFIER	FANCL	612161	transcript	XM_014117538.2	protein_coding	5	c.342+2277C>T
10	58609601	G	A	GATKstd	intron_variant	MODIFIER	FANCL	612161	transcript	XM_014117539.2	protein_coding	4	c.273+2277C>T
10	60673269	A	AT	PASS	intron_variant	MODIFIER	BCL11A	481381	transcript	XM_860443.5	protein_coding	2	c.385+8189_385+8190insA
10	60673269	A	AT	PASS	intron_variant	MODIFIER	BCL11A	481381	transcript	XM_022424767.1	protein_coding	2	c.379+8189_379+8190insA
10	60673269	A	AT	PASS	intron_variant	MODIFIER	BCL11A	481381	transcript	XM_014117544.2	protein_coding	2	c.385+8189_385+8190insA
10	60673269	A	AT	PASS	intron_variant	MODIFIER	BCL11A	481381	transcript	XM_022424768.1	protein_coding	2	c.229+8189_229+8190insA
10	60673269	A	AT	PASS	intron_variant	MODIFIER	BCL11A	481381	transcript	XR_001317169.2	pseudogene	2	n.528+8189_528+8190insA
10	60673269	A	AT	PASS	intron_variant	MODIFIER	BCL11A	481381	transcript	XR_001317170.2	pseudogene	2	n.528+8189_528+8190insA
10	61970200	C	G	PASS	intron_variant	MODIFIER	COMMD1	403590	transcript	NM_001003055.1	protein_coding	2	c.459+2958C>G
10	62024932	A	ATT	PASS	intron_variant	MODIFIER	COMMD1	403590	transcript	NM_001003055.1	protein_coding	2	c.460-33659_460-33658insTT
10	62479958	G	A	PASS	upstream_gene_variant	MODIFIER	EHBP1	481386	transcript	XM_022424797.1	protein_coding	-1	c.-32923G>A
10	62479958	G	A	PASS	upstream_gene_variant	MODIFIER	EHBP1	481386	transcript	XR_002630904.1	pseudogene	-1	n.-508G>A
10	62479958	G	A	PASS	upstream_gene_variant	MODIFIER	EHBP1	481386	transcript	XR_002630905.1	pseudogene	-1	n.-508G>A
10	62479958	G	A	PASS	upstream_gene_variant	MODIFIER	EHBP1	481386	transcript	XM_005626147.3	protein_coding	-1	c.-32923G>A
10	62479958	G	A	PASS	upstream_gene_variant	MODIFIER	EHBP1	481386	transcript	XM_022424792.1	protein_coding	-1	c.-32923G>A
10	62479958	G	A	PASS	upstream_gene_variant	MODIFIER	EHBP1	481386	transcript	XM_538507.6	protein_coding	-1	c.-32923G>A
10	62479958	G	A	PASS	upstream_gene_variant	MODIFIER	EHBP1	481386	transcript	XM_022424794.1	protein_coding	-1	c.-32923G>A
10	62479958	G	A	PASS	upstream_gene_variant	MODIFIER	EHBP1	481386	transcript	XM_022424795.1	protein_coding	-1	c.-32923G>A
10	62479958	G	A	PASS	downstream_gene_variant	MODIFIER	LOC111097779	111097779	transcript	XR_002630907.1	pseudogene	-1	n.*3533G>A
10	62479958	G	A	PASS	downstream_gene_variant	MODIFIER	LOC111097779	111097779	transcript	XR_002630908.1	pseudogene	-1	n.*3533G>A
10	62479958	G	A	PASS	intergenic_region	MODIFIER	LOC111097779-EHBP1	111097779-481386	intergenic_region	111097779-481386		-1	n.62479958G>A
10	62823024	TC	T	PASS	intron_variant	MODIFIER	EHBP1	481386	transcript	XM_005626145.3	protein_coding	23	c.3491-2009delC
10	62823024	TC	T	PASS	intron_variant	MODIFIER	EHBP1	481386	transcript	XR_002630904.1	pseudogene	23	n.4087-1788delC
10	62823024	TC	T	PASS	intron_variant	MODIFIER	EHBP1	481386	transcript	XR_002630905.1	pseudogene	23	n.4087-1325delC
10	62823024	TC	T	PASS	intron_variant	MODIFIER	EHBP1	481386	transcript	XM_005626147.3	protein_coding	23	c.3488-2009delC
10	62823024	TC	T	PASS	intron_variant	MODIFIER	EHBP1	481386	transcript	XM_022424792.1	protein_coding	23	c.3491-2009delC
10	62823024	TC	T	PASS	intron_variant	MODIFIER	EHBP1	481386	transcript	XM_538507.6	protein_coding	23	c.3491-2009delC
10	62823024	TC	T	PASS	intron_variant	MODIFIER	EHBP1	481386	transcript	XM_022424794.1	protein_coding	22	c.3386-2009delC
10	62823024	TC	T	PASS	intron_variant	MODIFIER	EHBP1	481386	transcript	XM_022424795.1	protein_coding	22	c.3383-2009delC
10	62823024	TC	T	PASS	intron_variant	MODIFIER	EHBP1	481386	transcript	XM_022424793.1	protein_coding	23	c.3491-2009delC
10	62823024	TC	T	PASS	intron_variant	MODIFIER	EHBP1	481386	transcript	XM_005626146.3	protein_coding	23	c.3491-2009delC
10	62823024	TC	T	PASS	intron_variant	MODIFIER	EHBP1	481386	transcript	XM_022424796.1	protein_coding	20	c.3275-2009delC
10	62823024	TC	T	PASS	intron_variant	MODIFIER	EHBP1	481386	transcript	XM_860745.5	protein_coding	20	c.3278-2009delC
10	62823024	TC	T	PASS	intron_variant	MODIFIER	EHBP1	481386	transcript	XM_022424798.1	protein_coding	19	c.3131-2009delC
10	62823024	TC	T	PASS	intron_variant	MODIFIER	EHBP1	481386	transcript	XM_022424799.1	protein_coding	18	c.3086-2009delC
10	63000791	C	T	GATKstd	intron_variant	MODIFIER	WDPCP	474613	transcript	XM_022424801.1	protein_coding	14	c.1960+36270G>A
10	63000791	C	T	GATKstd	intron_variant	MODIFIER	WDPCP	474613	transcript	XM_022424803.1	protein_coding	14	c.1903+36270G>A
10	63000791	C	T	GATKstd	intron_variant	MODIFIER	WDPCP	474613	transcript	XM_022424804.1	protein_coding	14	c.1960+36270G>A
10	63000791	C	T	GATKstd	intron_variant	MODIFIER	WDPCP	474613	transcript	XM_022424805.1	protein_coding	14	c.1879+36270G>A
10	63000791	C	T	GATKstd	intron_variant	MODIFIER	WDPCP	474613	transcript	XM_022424808.1	protein_coding	14	c.1879+36270G>A
10	63000791	C	T	GATKstd	intron_variant	MODIFIER	WDPCP	474613	transcript	XM_022424806.1	protein_coding	14	c.1879+36270G>A
10	63000791	C	T	GATKstd	intron_variant	MODIFIER	WDPCP	474613	transcript	XM_022424807.1	protein_coding	15	c.1879+36270G>A
10	63000791	C	T	GATKstd	intron_variant	MODIFIER	WDPCP	474613	transcript	XM_022424802.1	protein_coding	14	c.1960+36270G>A
10	63000791	C	T	GATKstd	intron_variant	MODIFIER	WDPCP	474613	transcript	XM_022424809.1	protein_coding	14	c.1961-23867G>A
10	63000800	G	A	GATKstd	intron_variant	MODIFIER	WDPCP	474613	transcript	XM_022424801.1	protein_coding	14	c.1960+36261C>T
10	63000800	G	A	GATKstd	intron_variant	MODIFIER	WDPCP	474613	transcript	XM_022424803.1	protein_coding	14	c.1903+36261C>T
10	63000800	G	A	GATKstd	intron_variant	MODIFIER	WDPCP	474613	transcript	XM_022424804.1	protein_coding	14	c.1960+36261C>T
10	63000800	G	A	GATKstd	intron_variant	MODIFIER	WDPCP	474613	transcript	XM_022424805.1	protein_coding	14	c.1879+36261C>T
10	63000800	G	A	GATKstd	intron_variant	MODIFIER	WDPCP	474613	transcript	XM_022424808.1	protein_coding	14	c.1879+36261C>T
10	63000800	G	A	GATKstd	intron_variant	MODIFIER	WDPCP	474613	transcript	XM_022424806.1	protein_coding	14	c.1879+36261C>T
10	63000800	G	A	GATKstd	intron_variant	MODIFIER	WDPCP	474613	transcript	XM_022424807.1	protein_coding	15	c.1879+36261C>T
10	63000800	G	A	GATKstd	intron_variant	MODIFIER	WDPCP	474613	transcript	XM_022424802.1	protein_coding	14	c.1960+36261C>T
10	63000800	G	A	GATKstd	intron_variant	MODIFIER	WDPCP	474613	transcript	XM_022424809.1	protein_coding	14	c.1961-23876C>T
10	63000825	C	A	GATKstd	intron_variant	MODIFIER	WDPCP	474613	transcript	XM_022424801.1	protein_coding	14	c.1960+36236G>T
10	63000825	C	A	GATKstd	intron_variant	MODIFIER	WDPCP	474613	transcript	XM_022424803.1	protein_coding	14	c.1903+36236G>T
10	63000825	C	A	GATKstd	intron_variant	MODIFIER	WDPCP	474613	transcript	XM_022424804.1	protein_coding	14	c.1960+36236G>T
10	63000825	C	A	GATKstd	intron_variant	MODIFIER	WDPCP	474613	transcript	XM_022424805.1	protein_coding	14	c.1879+36236G>T
10	63000825	C	A	GATKstd	intron_variant	MODIFIER	WDPCP	474613	transcript	XM_022424808.1	protein_coding	14	c.1879+36236G>T
10	63000825	C	A	GATKstd	intron_variant	MODIFIER	WDPCP	474613	transcript	XM_022424806.1	protein_coding	14	c.1879+36236G>T
10	63000825	C	A	GATKstd	intron_variant	MODIFIER	WDPCP	474613	transcript	XM_022424807.1	protein_coding	15	c.1879+36236G>T
10	63000825	C	A	GATKstd	intron_variant	MODIFIER	WDPCP	474613	transcript	XM_022424802.1	protein_coding	14	c.1960+36236G>T
10	63000825	C	A	GATKstd	intron_variant	MODIFIER	WDPCP	474613	transcript	XM_022424809.1	protein_coding	14	c.1961-23901G>T
10	63000829	A	T	GATKstd	intron_variant	MODIFIER	WDPCP	474613	transcript	XM_022424801.1	protein_coding	14	c.1960+36232T>A
10	63000829	A	T	GATKstd	intron_variant	MODIFIER	WDPCP	474613	transcript	XM_022424803.1	protein_coding	14	c.1903+36232T>A
10	63000829	A	T	GATKstd	intron_variant	MODIFIER	WDPCP	474613	transcript	XM_022424804.1	protein_coding	14	c.1960+36232T>A
10	63000829	A	T	GATKstd	intron_variant	MODIFIER	WDPCP	474613	transcript	XM_022424805.1	protein_coding	14	c.1879+36232T>A
10	63000829	A	T	GATKstd	intron_variant	MODIFIER	WDPCP	474613	transcript	XM_022424808.1	protein_coding	14	c.1879+36232T>A
10	63000829	A	T	GATKstd	intron_variant	MODIFIER	WDPCP	474613	transcript	XM_022424806.1	protein_coding	14	c.1879+36232T>A
10	63000829	A	T	GATKstd	intron_variant	MODIFIER	WDPCP	474613	transcript	XM_022424807.1	protein_coding	15	c.1879+36232T>A
10	63000829	A	T	GATKstd	intron_variant	MODIFIER	WDPCP	474613	transcript	XM_022424802.1	protein_coding	14	c.1960+36232T>A
10	63000829	A	T	GATKstd	intron_variant	MODIFIER	WDPCP	474613	transcript	XM_022424809.1	protein_coding	14	c.1961-23905T>A
10	63272024	AG	A	PASS	upstream_gene_variant	MODIFIER	LOC100684254	100684254	transcript	100684254	pseudogene	-1	n.-3634delG
10	63272024	AG	A	PASS	intron_variant	MODIFIER	WDPCP	474613	transcript	XM_022424805.1	protein_coding	1	c.-25+5777delC
10	63272024	AG	A	PASS	intron_variant	MODIFIER	WDPCP	474613	transcript	XM_022424808.1	protein_coding	1	c.-25+43603delC
10	63272024	AG	A	PASS	intron_variant	MODIFIER	WDPCP	474613	transcript	XM_022424806.1	protein_coding	1	c.-25+44065delC
10	63272024	AG	A	PASS	intron_variant	MODIFIER	WDPCP	474613	transcript	XM_022424807.1	protein_coding	2	c.-25+20812delC
10	64432624	T	C	PASS	intergenic_region	MODIFIER	LOC111097786-SLC1A4	111097786-481391	intergenic_region	111097786-481391		-1	n.64432624T>C
10	64519532	T	C	PASS	intergenic_region	MODIFIER	SLC1A4-LOC100682874	481391-100682874	intergenic_region	481391-100682874		-1	n.64519532T>C
10	64992302	A	G	PASS	intergenic_region	MODIFIER	LOC111097790-LOC111097794	111097790-111097794	intergenic_region	111097790-111097794		-1	n.64992302A>G
10	65217383	C	T	GATKstd	intergenic_region	MODIFIER	LOC111097790-LOC111097794	111097790-111097794	intergenic_region	111097790-111097794		-1	n.65217383C>T
10	67647761	C	A	PASS	intron_variant	MODIFIER	ARHGAP25	481407	transcript	XM_014117454.2	protein_coding	3	c.346+961C>A
10	67708390	C	T	PASS	intergenic_region	MODIFIER	ARHGAP25-BMP10	481407-481408	intergenic_region	481407-481408		-1	n.67708390C>T
10	68653829	A	C	PASS	intron_variant	MODIFIER	LOC106559441	106559441	transcript	XM_022424852.1	protein_coding	4	c.298+9018T>G
10	68653829	A	C	PASS	intron_variant	MODIFIER	LOC106559441	106559441	transcript	XR_002630982.1	pseudogene	5	n.1365-15T>G
10	68653829	A	C	PASS	intron_variant	MODIFIER	LOC106559441	106559441	transcript	XR_002630979.1	pseudogene	5	n.1365-15T>G
10	68653829	A	C	PASS	intron_variant	MODIFIER	LOC106559441	106559441	transcript	XR_002630980.1	pseudogene	5	n.1365-15T>G
10	68653829	A	C	PASS	intron_variant	MODIFIER	LOC106559441	106559441	transcript	XR_002630998.1	pseudogene	4	n.613+9018T>G
10	68653829	A	C	PASS	intron_variant	MODIFIER	LOC106559441	106559441	transcript	XR_002630999.1	pseudogene	4	n.613+9018T>G
10	68653829	A	C	PASS	intron_variant	MODIFIER	LOC106559441	106559441	transcript	XR_002631003.1	pseudogene	3	n.482-10441T>G
10	68653829	A	C	PASS	intron_variant	MODIFIER	LOC106559441	106559441	transcript	XR_002630978.1	pseudogene	5	n.1365-15T>G
10	68653829	A	C	PASS	intron_variant	MODIFIER	LOC106559441	106559441	transcript	XR_002630990.1	pseudogene	5	n.1364+177T>G
10	68653829	A	C	PASS	intron_variant	MODIFIER	LOC106559441	106559441	transcript	XR_002631000.1	pseudogene	4	n.613+9018T>G
10	68653829	A	C	PASS	intron_variant	MODIFIER	LOC106559441	106559441	transcript	XR_001317223.2	pseudogene	3	n.482-10441T>G
10	68653829	A	C	PASS	intron_variant	MODIFIER	LOC106559441	106559441	transcript	XR_002630996.1	pseudogene	4	n.613+9018T>G
10	68653829	A	C	PASS	intron_variant	MODIFIER	LOC106559441	106559441	transcript	XR_002630989.1	pseudogene	5	n.1364+177T>G
10	68653829	A	C	PASS	intron_variant	MODIFIER	LOC106559441	106559441	transcript	XR_001317201.2	pseudogene	5	n.1365-15T>G
10	68653829	A	C	PASS	intron_variant	MODIFIER	LOC106559441	106559441	transcript	XR_002630981.1	pseudogene	5	n.1365-15T>G
10	68653829	A	C	PASS	intron_variant	MODIFIER	LOC106559441	106559441	transcript	XR_002631001.1	pseudogene	4	n.613+9018T>G
10	68653829	A	C	PASS	intron_variant	MODIFIER	LOC106559441	106559441	transcript	XR_002630991.1	pseudogene	5	n.1364+177T>G
10	68653829	A	C	PASS	intron_variant	MODIFIER	LOC106559441	106559441	transcript	XR_002631004.1	pseudogene	3	n.482-10441T>G
10	68653829	A	C	PASS	intron_variant	MODIFIER	LOC106559441	106559441	transcript	XR_001317221.2	pseudogene	3	n.482-10441T>G
10	68653829	A	C	PASS	intron_variant	MODIFIER	LOC106559441	106559441	transcript	XR_001317212.2	pseudogene	5	n.1364+177T>G
10	68653829	A	C	PASS	intron_variant	MODIFIER	LOC106559441	106559441	transcript	XR_001317219.2	pseudogene	4	n.613+9018T>G
10	68653829	A	C	PASS	intron_variant	MODIFIER	LOC106559441	106559441	transcript	XR_001317200.2	pseudogene	5	n.1365-15T>G
10	68653829	A	C	PASS	intron_variant	MODIFIER	LOC106559441	106559441	transcript	XR_001317203.2	pseudogene	5	n.1365-15T>G
10	68653829	A	C	PASS	intron_variant	MODIFIER	LOC106559441	106559441	transcript	XR_001317222.2	pseudogene	3	n.482-10441T>G
10	68653829	A	C	PASS	intron_variant	MODIFIER	LOC106559441	106559441	transcript	XR_002630985.1	pseudogene	5	n.1365-15T>G
10	68653829	A	C	PASS	intron_variant	MODIFIER	LOC106559441	106559441	transcript	XR_001317213.2	pseudogene	5	n.1364+177T>G
10	68653829	A	C	PASS	intron_variant	MODIFIER	LOC106559441	106559441	transcript	XR_002630997.1	pseudogene	4	n.613+9018T>G
10	68653829	A	C	PASS	intron_variant	MODIFIER	LOC106559441	106559441	transcript	XR_002631002.1	pseudogene	3	n.482-10441T>G
10	68653829	A	C	PASS	intron_variant	MODIFIER	LOC106559441	106559441	transcript	XR_002630994.1	pseudogene	5	n.913-15T>G
10	68653829	A	C	PASS	intron_variant	MODIFIER	LOC106559441	106559441	transcript	XR_002630995.1	pseudogene	5	n.865-15T>G
10	68653829	A	C	PASS	intron_variant	MODIFIER	LOC106559441	106559441	transcript	XR_001317218.2	pseudogene	4	n.781-15T>G
10	68653829	A	C	PASS	intron_variant	MODIFIER	LOC106559441	106559441	transcript	XR_001317217.2	pseudogene	6	n.1111-15T>G
10	68653829	A	C	PASS	intron_variant	MODIFIER	LOC106559441	106559441	transcript	XR_002630993.1	pseudogene	6	n.1063-15T>G
10	68653829	A	C	PASS	intron_variant	MODIFIER	LOC106559441	106559441	transcript	XR_001317208.2	pseudogene	6	n.1511-15T>G
10	68653829	A	C	PASS	intron_variant	MODIFIER	LOC106559441	106559441	transcript	XR_001317209.2	pseudogene	6	n.1494-15T>G
10	68653829	A	C	PASS	intron_variant	MODIFIER	LOC106559441	106559441	transcript	XR_001317216.2	pseudogene	5	n.979-15T>G
10	68653829	A	C	PASS	intron_variant	MODIFIER	LOC106559441	106559441	transcript	XR_001317207.2	pseudogene	6	n.1497-15T>G
10	68653829	A	C	PASS	intron_variant	MODIFIER	LOC106559441	106559441	transcript	XR_002630987.1	pseudogene	6	n.1449-15T>G
10	68653829	A	C	PASS	intron_variant	MODIFIER	LOC106559441	106559441	transcript	XR_002630983.1	pseudogene	5	n.1365-15T>G
10	68653829	A	C	PASS	intron_variant	MODIFIER	LOC106559441	106559441	transcript	XR_002630992.1	pseudogene	4	n.1135-15T>G
10	68653829	A	C	PASS	intron_variant	MODIFIER	LOC106559441	106559441	transcript	XR_002630984.1	pseudogene	5	n.1559-15T>G
10	68653829	A	C	PASS	intron_variant	MODIFIER	LOC106559441	106559441	transcript	XR_001317211.2	pseudogene	5	n.1364+177T>G
10	68653829	A	C	PASS	intron_variant	MODIFIER	LOC106559441	106559441	transcript	XR_002630988.1	pseudogene	4	n.1242-15T>G
10	68653829	A	C	PASS	intron_variant	MODIFIER	LOC106559441	106559441	transcript	XR_001317202.2	pseudogene	5	n.2466-15T>G
10	68653829	A	C	PASS	intron_variant	MODIFIER	LOC106559441	106559441	transcript	XR_001317205.2	pseudogene	5	n.1365-15T>G
10	68653829	A	C	PASS	intron_variant	MODIFIER	LOC106559441	106559441	transcript	XR_001317215.2	pseudogene	5	n.1364+177T>G
10	68653829	A	C	PASS	intron_variant	MODIFIER	LOC106559441	106559441	transcript	XR_001317199.2	pseudogene	5	n.1365-15T>G
10	68653829	A	C	PASS	intron_variant	MODIFIER	LOC106559441	106559441	transcript	XR_001317210.2	pseudogene	5	n.1364+177T>G
10	68653829	A	C	PASS	intron_variant	MODIFIER	LOC106559441	106559441	transcript	XR_001317220.2	pseudogene	3	n.482-3728T>G
10	68653829	A	C	PASS	intron_variant	MODIFIER	LOC106559441	106559441	transcript	XR_002630986.1	pseudogene	5	n.1365-15T>G
11	306480	A	T	PASS	missense_variant	MODERATE	LOC100684072	100684072	transcript	XM_003639349.1	protein_coding	1	c.629T>A	p.Leu210Gln
11	456021	G	A	PASS	intron_variant	MODIFIER	LOC102151703	102151703	transcript	102151703	pseudogene	1	n.178+24534G>A
11	2534630	G	A	PASS	intron_variant	MODIFIER	ZNF879	474650	transcript	XM_014117620.2	protein_coding	3	c.1675+8369C>T
11	3272998	G	C	GATKstd	intron_variant	MODIFIER	COL23A1	607556	transcript	XM_005626312.2	protein_coding	4	c.406-414G>C
11	3272998	G	C	GATKstd	intron_variant	MODIFIER	COL23A1	607556	transcript	XM_022425115.1	protein_coding	4	c.406-414G>C
11	3272998	G	C	GATKstd	intron_variant	MODIFIER	COL23A1	607556	transcript	XM_022425114.1	protein_coding	4	c.406-414G>C
11	3272998	G	C	GATKstd	intron_variant	MODIFIER	COL23A1	607556	transcript	XM_022425116.1	protein_coding	4	c.405+1091G>C
11	3272998	G	C	GATKstd	intron_variant	MODIFIER	COL23A1	607556	transcript	XM_022425117.1	protein_coding	4	c.406-414G>C
11	3272998	G	C	GATKstd	intron_variant	MODIFIER	COL23A1	607556	transcript	XM_022425112.1	protein_coding	4	c.406-414G>C
11	3272998	G	C	GATKstd	intron_variant	MODIFIER	COL23A1	607556	transcript	XM_022425113.1	protein_coding	4	c.405+1091G>C
11	3273005	G	C	GATKstd	intron_variant	MODIFIER	COL23A1	607556	transcript	XM_005626312.2	protein_coding	4	c.406-407G>C
11	3273005	G	C	GATKstd	intron_variant	MODIFIER	COL23A1	607556	transcript	XM_022425115.1	protein_coding	4	c.406-407G>C
11	3273005	G	C	GATKstd	intron_variant	MODIFIER	COL23A1	607556	transcript	XM_022425114.1	protein_coding	4	c.406-407G>C
11	3273005	G	C	GATKstd	intron_variant	MODIFIER	COL23A1	607556	transcript	XM_022425116.1	protein_coding	4	c.405+1098G>C
11	3273005	G	C	GATKstd	intron_variant	MODIFIER	COL23A1	607556	transcript	XM_022425117.1	protein_coding	4	c.406-407G>C
11	3273005	G	C	GATKstd	intron_variant	MODIFIER	COL23A1	607556	transcript	XM_022425112.1	protein_coding	4	c.406-407G>C
11	3273005	G	C	GATKstd	intron_variant	MODIFIER	COL23A1	607556	transcript	XM_022425113.1	protein_coding	4	c.405+1098G>C
11	3273012	T	C	GATKstd	intron_variant	MODIFIER	COL23A1	607556	transcript	XM_005626312.2	protein_coding	4	c.406-400T>C
11	3273012	T	C	GATKstd	intron_variant	MODIFIER	COL23A1	607556	transcript	XM_022425115.1	protein_coding	4	c.406-400T>C
11	3273012	T	C	GATKstd	intron_variant	MODIFIER	COL23A1	607556	transcript	XM_022425114.1	protein_coding	4	c.406-400T>C
11	3273012	T	C	GATKstd	intron_variant	MODIFIER	COL23A1	607556	transcript	XM_022425116.1	protein_coding	4	c.405+1105T>C
11	3273012	T	C	GATKstd	intron_variant	MODIFIER	COL23A1	607556	transcript	XM_022425117.1	protein_coding	4	c.406-400T>C
11	3273012	T	C	GATKstd	intron_variant	MODIFIER	COL23A1	607556	transcript	XM_022425112.1	protein_coding	4	c.406-400T>C
11	3273012	T	C	GATKstd	intron_variant	MODIFIER	COL23A1	607556	transcript	XM_022425113.1	protein_coding	4	c.405+1105T>C
11	3273015	T	C	GATKstd	intron_variant	MODIFIER	COL23A1	607556	transcript	XM_005626312.2	protein_coding	4	c.406-397T>C
11	3273015	T	C	GATKstd	intron_variant	MODIFIER	COL23A1	607556	transcript	XM_022425115.1	protein_coding	4	c.406-397T>C
11	3273015	T	C	GATKstd	intron_variant	MODIFIER	COL23A1	607556	transcript	XM_022425114.1	protein_coding	4	c.406-397T>C
11	3273015	T	C	GATKstd	intron_variant	MODIFIER	COL23A1	607556	transcript	XM_022425116.1	protein_coding	4	c.405+1108T>C
11	3273015	T	C	GATKstd	intron_variant	MODIFIER	COL23A1	607556	transcript	XM_022425117.1	protein_coding	4	c.406-397T>C
11	3273015	T	C	GATKstd	intron_variant	MODIFIER	COL23A1	607556	transcript	XM_022425112.1	protein_coding	4	c.406-397T>C
11	3273015	T	C	GATKstd	intron_variant	MODIFIER	COL23A1	607556	transcript	XM_022425113.1	protein_coding	4	c.405+1108T>C
11	4591408	C	T	PASS	intergenic_region	MODIFIER	KCNN2-LOC102156768	474640-102156768	intergenic_region	474640-102156768		-1	n.4591408C>T
11	4843137	A	G	PASS	intergenic_region	MODIFIER	LOC102156768-TRIM36	102156768-474639	intergenic_region	102156768-474639		-1	n.4843137A>G
11	6559056	CGTCTT	C	PASS	intergenic_region	MODIFIER	LOC102152574-LOC111097916	102152574-111097916	intergenic_region	102152574-111097916		-1	n.6559057_6559061delGTCTT
11	7131501	CT	C	PASS	intergenic_region	MODIFIER	LOC111097915-LOC111097917	111097915-111097917	intergenic_region	111097915-111097917		-1	n.7131502delT
11	7167235	C	T	PASS	intergenic_region	MODIFIER	LOC111097915-LOC111097917	111097915-111097917	intergenic_region	111097915-111097917		-1	n.7167235C>T
11	7565578	A	T	PASS	intergenic_region	MODIFIER	LOC111097917-LOC100687242	111097917-100687242	intergenic_region	111097917-100687242		-1	n.7565578A>T
11	10267742	A	G	PASS	upstream_gene_variant	MODIFIER	LOC100686900	100686900	transcript	100686900	pseudogene	-1	n.-2506T>C
11	10267742	A	G	PASS	intergenic_region	MODIFIER	LOC100686900-LOC111097968	100686900-111097968	intergenic_region	100686900-111097968		-1	n.10267742A>G
11	10703299	G	A	GATKstd	intergenic_region	MODIFIER	LOC608432-LOC100856583	608432-100856583	intergenic_region	608432-100856583		-1	n.10703299G>A
11	12406425	G	GCT	PASS	intergenic_region	MODIFIER	SNCAIP-LOC608625	481479-608625	intergenic_region	481479-608625		-1	n.12406425_12406426insCT
11	12410404	C	T	PASS	intergenic_region	MODIFIER	SNCAIP-LOC608625	481479-608625	intergenic_region	481479-608625		-1	n.12410404C>T
11	12431084	A	C	PASS	intergenic_region	MODIFIER	SNCAIP-LOC608625	481479-608625	intergenic_region	481479-608625		-1	n.12431084A>C
11	12525918	C	T	PASS	intergenic_region	MODIFIER	SNCAIP-LOC608625	481479-608625	intergenic_region	481479-608625		-1	n.12525918C>T
11	12687824	C	T	PASS	intron_variant	MODIFIER	SNX2	474657	transcript	XM_022425209.1	protein_coding	12	c.1006-26C>T
11	12687824	C	T	PASS	intron_variant	MODIFIER	SNX2	474657	transcript	XM_531886.6	protein_coding	12	c.1005+433C>T
11	12805547	G	A	PASS	intron_variant	MODIFIER	SNX24	608666	transcript	XM_014117679.2	protein_coding	2	c.151-5449G>A
11	12895887	C	A	PASS	upstream_gene_variant	MODIFIER	PPIC	481480	transcript	XM_005626445.3	protein_coding	-1	c.-2637G>T
11	12895887	C	A	PASS	intergenic_region	MODIFIER	PPIC-PRDM6	481480-100687856	intergenic_region	481480-100687856		-1	n.12895887C>A
11	13173321	C	A	PASS	intergenic_region	MODIFIER	PRDM6-CEP120	100687856-474659	intergenic_region	100687856-474659		-1	n.13173321C>A
11	13572124	C	T	PASS	intergenic_region	MODIFIER	CSNK1G3-LOC111098002	481481-111098002	intergenic_region	481481-111098002		-1	n.13572124C>T
11	13612461	CAT	C	PASS	intergenic_region	MODIFIER	CSNK1G3-LOC111098002	481481-111098002	intergenic_region	481481-111098002		-1	n.13612462_13612463delAT
11	14073884	G	T	PASS	intron_variant	MODIFIER	LOC111098005	111098005	transcript	XR_002631299.1	pseudogene	2	n.793+11301C>A
11	15134187	C	A	PASS	intergenic_region	MODIFIER	LOC111097925-LOC111098006	111097925-111098006	intergenic_region	111097925-111098006		-1	n.15134187C>A
11	15134188	A	T	PASS	intergenic_region	MODIFIER	LOC111097925-LOC111098006	111097925-111098006	intergenic_region	111097925-111098006		-1	n.15134188A>T
11	15134192	C	T	PASS	intergenic_region	MODIFIER	LOC111097925-LOC111098006	111097925-111098006	intergenic_region	111097925-111098006		-1	n.15134192C>T
11	15134195	C	T	PASS	intergenic_region	MODIFIER	LOC111097925-LOC111098006	111097925-111098006	intergenic_region	111097925-111098006		-1	n.15134195C>T
11	15134204	C	A	GATKstd	intergenic_region	MODIFIER	LOC111097925-LOC111098006	111097925-111098006	intergenic_region	111097925-111098006		-1	n.15134204C>A
11	15158756	G	A	GATKstd	intergenic_region	MODIFIER	LOC111098006-609022	111098006-609022	intergenic_region	111098006-609022		-1	n.15158756G>A
11	15158757	C	T	GATKstd	intergenic_region	MODIFIER	LOC111098006-609022	111098006-609022	intergenic_region	111098006-609022		-1	n.15158757C>T
11	15158770	C	T	GATKstd	intergenic_region	MODIFIER	LOC111098006-609022	111098006-609022	intergenic_region	111098006-609022		-1	n.15158770C>T
11	15158773	C	T	GATKstd	intergenic_region	MODIFIER	LOC111098006-609022	111098006-609022	intergenic_region	111098006-609022		-1	n.15158773C>T
11	15541280	C	A	PASS	intergenic_region	MODIFIER	LOC111098007-LOC100683951	111098007-100683951	intergenic_region	111098007-100683951		-1	n.15541280C>A
11	16818809	A	ATATATTTTTTTTTTTTTTTTTT,ATATTTTTTTTTTTTTTTTTTTT	PASS	intron_variant	MODIFIER	CCDC192	100685195	transcript	XM_005626484.2	protein_coding	3	c.163-9901_163-9900insTATATTTTTTTTTTTTTTTTTT
11	16818809	A	ATATATTTTTTTTTTTTTTTTTT,ATATTTTTTTTTTTTTTTTTTTT	PASS	intron_variant	MODIFIER	CCDC192	100685195	transcript	XM_005626484.2	protein_coding	3	c.163-9901_163-9900insTATTTTTTTTTTTTTTTTTTTT
11	16818809	A	ATATATTTTTTTTTTTTTTTTTT,ATATTTTTTTTTTTTTTTTTTTT	PASS	intron_variant	MODIFIER	CCDC192	100685195	transcript	XM_022425248.1	protein_coding	3	c.163-9901_163-9900insTATATTTTTTTTTTTTTTTTTT
11	16818809	A	ATATATTTTTTTTTTTTTTTTTT,ATATTTTTTTTTTTTTTTTTTTT	PASS	intron_variant	MODIFIER	CCDC192	100685195	transcript	XM_022425248.1	protein_coding	3	c.163-9901_163-9900insTATTTTTTTTTTTTTTTTTTTT
11	16818809	A	ATATATTTTTTTTTTTTTTTTTT,ATATTTTTTTTTTTTTTTTTTTT	PASS	intron_variant	MODIFIER	CCDC192	100685195	transcript	XM_014117693.2	protein_coding	3	c.163-9901_163-9900insTATATTTTTTTTTTTTTTTTTT
11	16818809	A	ATATATTTTTTTTTTTTTTTTTT,ATATTTTTTTTTTTTTTTTTTTT	PASS	intron_variant	MODIFIER	CCDC192	100685195	transcript	XM_014117693.2	protein_coding	3	c.163-9901_163-9900insTATTTTTTTTTTTTTTTTTTTT
11	16818809	A	ATATATTTTTTTTTTTTTTTTTT,ATATTTTTTTTTTTTTTTTTTTT	PASS	intron_variant	MODIFIER	CCDC192	100685195	transcript	XM_005626485.2	protein_coding	3	c.163-9901_163-9900insTATATTTTTTTTTTTTTTTTTT
11	16818809	A	ATATATTTTTTTTTTTTTTTTTT,ATATTTTTTTTTTTTTTTTTTTT	PASS	intron_variant	MODIFIER	CCDC192	100685195	transcript	XM_005626485.2	protein_coding	3	c.163-9901_163-9900insTATTTTTTTTTTTTTTTTTTTT
11	16818809	A	ATATATTTTTTTTTTTTTTTTTT,ATATTTTTTTTTTTTTTTTTTTT	PASS	intron_variant	MODIFIER	CCDC192	100685195	transcript	XM_005626486.2	protein_coding	2	c.115-9901_115-9900insTATATTTTTTTTTTTTTTTTTT
11	16818809	A	ATATATTTTTTTTTTTTTTTTTT,ATATTTTTTTTTTTTTTTTTTTT	PASS	intron_variant	MODIFIER	CCDC192	100685195	transcript	XM_005626486.2	protein_coding	2	c.115-9901_115-9900insTATTTTTTTTTTTTTTTTTTTT
11	16818809	A	ATATATTTTTTTTTTTTTTTTTT,ATATTTTTTTTTTTTTTTTTTTT	PASS	intron_variant	MODIFIER	CCDC192	100685195	transcript	XM_005626487.2	protein_coding	3	c.163-9901_163-9900insTATATTTTTTTTTTTTTTTTTT
11	16818809	A	ATATATTTTTTTTTTTTTTTTTT,ATATTTTTTTTTTTTTTTTTTTT	PASS	intron_variant	MODIFIER	CCDC192	100685195	transcript	XM_005626487.2	protein_coding	3	c.163-9901_163-9900insTATTTTTTTTTTTTTTTTTTTT
11	16818809	A	ATATATTTTTTTTTTTTTTTTTT,ATATTTTTTTTTTTTTTTTTTTT	PASS	intron_variant	MODIFIER	CCDC192	100685195	transcript	XM_005626490.2	protein_coding	1	c.-24-9901_-24-9900insTATATTTTTTTTTTTTTTTTTT
11	16818809	A	ATATATTTTTTTTTTTTTTTTTT,ATATTTTTTTTTTTTTTTTTTTT	PASS	intron_variant	MODIFIER	CCDC192	100685195	transcript	XM_005626490.2	protein_coding	1	c.-24-9901_-24-9900insTATTTTTTTTTTTTTTTTTTTT
11	16983430	A	G	PASS	downstream_gene_variant	MODIFIER	LOC111098012	111098012	transcript	XR_002631316.1	pseudogene	-1	n.*343T>C
11	16983430	A	G	PASS	intron_variant	MODIFIER	CCDC192	100685195	transcript	XM_005626484.2	protein_coding	7	c.593-307A>G
11	16983430	A	G	PASS	intron_variant	MODIFIER	CCDC192	100685195	transcript	XM_014117693.2	protein_coding	8	c.717-18419A>G
11	16983430	A	G	PASS	intron_variant	MODIFIER	CCDC192	100685195	transcript	XM_005626485.2	protein_coding	7	c.593-18419A>G
11	16983430	A	G	PASS	intron_variant	MODIFIER	CCDC192	100685195	transcript	XM_005626486.2	protein_coding	6	c.545-307A>G
11	16983430	A	G	PASS	intron_variant	MODIFIER	CCDC192	100685195	transcript	XM_005626487.2	protein_coding	7	c.593-307A>G
11	16983430	A	G	PASS	intron_variant	MODIFIER	CCDC192	100685195	transcript	XM_005626490.2	protein_coding	5	c.407-307A>G
11	16993001	C	T	PASS	intron_variant	MODIFIER	CCDC192	100685195	transcript	XM_005626484.2	protein_coding	8	c.641-8848C>T
11	16993001	C	T	PASS	intron_variant	MODIFIER	LOC111098012	111098012	transcript	XR_002631316.1	pseudogene	1	n.86-505G>A
11	16993001	C	T	PASS	intron_variant	MODIFIER	CCDC192	100685195	transcript	XM_014117693.2	protein_coding	8	c.717-8848C>T
11	16993001	C	T	PASS	intron_variant	MODIFIER	CCDC192	100685195	transcript	XM_005626485.2	protein_coding	7	c.593-8848C>T
11	16993001	C	T	PASS	intron_variant	MODIFIER	CCDC192	100685195	transcript	XM_005626486.2	protein_coding	7	c.593-8848C>T
11	16993001	C	T	PASS	intron_variant	MODIFIER	CCDC192	100685195	transcript	XM_005626487.2	protein_coding	8	c.640+9217C>T
11	16993001	C	T	PASS	intron_variant	MODIFIER	CCDC192	100685195	transcript	XM_005626490.2	protein_coding	6	c.455-8848C>T
11	17330371	G	A	PASS	intron_variant	MODIFIER	FBN2	481491	transcript	XM_014117694.2	protein_coding	56	c.7165+263C>T
11	18610751	AGG	A	PASS	intron_variant	MODIFIER	LOC111098016	111098016	transcript	XR_002631327.1	pseudogene	3	n.681-2794_681-2793delGG
11	18610751	AGG	A	PASS	intron_variant	MODIFIER	LOC111098016	111098016	transcript	XR_002631326.1	pseudogene	3	n.680+4486_680+4487delGG
11	18610751	AGG	A	PASS	intron_variant	MODIFIER	LOC111098016	111098016	transcript	XR_002631328.1	pseudogene	3	n.680+4486_680+4487delGG
11	18809399	T	TATA	PASS	intron_variant	MODIFIER	CHSY3	481492	transcript	XM_538613.6	protein_coding	2	c.1093-43216_1093-43215insATA
11	20049503	C	G	PASS	intron_variant	MODIFIER	FNIP1	481496	transcript	XM_005626503.3	protein_coding	2	c.220-5039G>C
11	20049503	C	G	PASS	intron_variant	MODIFIER	FNIP1	481496	transcript	XM_022425257.1	protein_coding	2	c.145-5039G>C
11	20049503	C	G	PASS	intron_variant	MODIFIER	FNIP1	481496	transcript	XM_022425258.1	protein_coding	2	c.-90-5039G>C
11	20049503	C	G	PASS	intron_variant	MODIFIER	FNIP1	481496	transcript	XM_003431626.4	protein_coding	2	c.220-5039G>C
11	20049503	C	G	PASS	intron_variant	MODIFIER	FNIP1	481496	transcript	XM_538617.6	protein_coding	2	c.220-5039G>C
11	20049503	C	G	PASS	intron_variant	MODIFIER	FNIP1	481496	transcript	XM_022425259.1	protein_coding	2	c.220-5039G>C
11	20308575	T	G	PASS	intergenic_region	MODIFIER	ACSL6-IL3	474670-481497	intergenic_region	474670-481497		-1	n.20308575T>G
11	20308576	T	A	PASS	intergenic_region	MODIFIER	ACSL6-IL3	474670-481497	intergenic_region	474670-481497		-1	n.20308576T>A
11	20360144	C	T	PASS	intergenic_region	MODIFIER	CSF2-P4HA2	403923-474672	intergenic_region	403923-474672		-1	n.20360144C>T
11	20423817	T	C	GATKstd	intergenic_region	MODIFIER	CSF2-P4HA2	403923-474672	intergenic_region	403923-474672		-1	n.20423817T>C
11	20682075	AGT	A	PASS	intron_variant	MODIFIER	SLC22A5	608146	transcript	XM_022425269.1	protein_coding	8	c.1595-420_1595-419delGT
11	20682075	AGT	A	PASS	intron_variant	MODIFIER	SLC22A5	608146	transcript	XM_014117710.2	protein_coding	8	c.1451-420_1451-419delGT
11	20682075	AGT	A	PASS	intron_variant	MODIFIER	SLC22A5	608146	transcript	XM_022425270.1	protein_coding	8	c.1595-420_1595-419delGT
11	20682075	AGT	A	PASS	intron_variant	MODIFIER	SLC22A5	608146	transcript	XM_022425272.1	protein_coding	7	c.1421-420_1421-419delGT
11	20682075	AGT	A	PASS	intron_variant	MODIFIER	SLC22A5	608146	transcript	XM_022425271.1	protein_coding	8	c.1595-420_1595-419delGT
11	21961548	TATA	T	PASS	intergenic_region	MODIFIER	FSTL4-LOC111098026	481504-111098026	intergenic_region	481504-111098026		-1	n.21961549_21961551delATA
11	22059329	T	A	PASS	intergenic_region	MODIFIER	LOC111097929-C11H5orf15	111097929-100682619	intergenic_region	111097929-100682619		-1	n.22059329T>A
11	22149564	G	T	PASS	intergenic_region	MODIFIER	LOC111097929-C11H5orf15	111097929-100682619	intergenic_region	111097929-100682619		-1	n.22149564G>T
11	22149569	A	T	GATKstd	intergenic_region	MODIFIER	LOC111097929-C11H5orf15	111097929-100682619	intergenic_region	111097929-100682619		-1	n.22149569A>T
11	23023798	C	T	PASS	missense_variant	MODERATE	CATSPER3	481512	transcript	XM_538633.6	protein_coding	2	c.154C>T	p.Arg52Cys
11	23023798	C	T	PASS	missense_variant	MODERATE	CATSPER3	481512	transcript	XM_005626553.3	protein_coding	2	c.55C>T	p.Arg19Cys
11	23023798	C	T	PASS	missense_variant	MODERATE	CATSPER3	481512	transcript	XM_005626555.3	protein_coding	2	c.154C>T	p.Arg52Cys
11	23023798	C	T	PASS	5_prime_UTR_premature_start_codon_gain_variant	LOW	CATSPER3	481512	transcript	XM_022425317.1	protein_coding	2	c.-247C>T
11	23023798	C	T	PASS	5_prime_UTR_variant	MODIFIER	CATSPER3	481512	transcript	XM_022425317.1	protein_coding	2	c.-247C>T
11	23023798	C	T	PASS	non_coding_transcript_exon_variant	MODIFIER	CATSPER3	481512	transcript	XR_002631361.1	pseudogene	2	n.3047C>T
11	24320250	T	G	GATKstd	intergenic_region	MODIFIER	TRPC7-LOC102153297	481521-102153297	intergenic_region	481521-102153297		-1	n.24320250T>G
11	25215295	TGA	T	PASS	upstream_gene_variant	MODIFIER	LOC111097932	111097932	transcript	XR_002631162.1	pseudogene	-1	n.-3934_-3933delGA
11	25215295	TGA	T	PASS	intergenic_region	MODIFIER	SPOCK1-LOC111097932	474688-111097932	intergenic_region	474688-111097932		-1	n.25215296_25215297delGA
11	26104652	G	A	PASS	intron_variant	MODIFIER	ETF1	608717	transcript	XM_014117666.2	protein_coding	2	c.87-3113C>T
11	26104652	G	A	PASS	intron_variant	MODIFIER	ETF1	608717	transcript	XM_014117667.2	protein_coding	2	c.87-3113C>T
11	26104652	G	A	PASS	intron_variant	MODIFIER	ETF1	608717	transcript	XM_005626427.3	protein_coding	2	c.86+5744C>T
11	26104652	G	A	PASS	intron_variant	MODIFIER	ETF1	608717	transcript	NM_001252146.1	protein_coding	1	c.86+5744C>T
11	26123013	TGACTTTATTTTTTAAAAA	T	PASS	3_prime_UTR_variant	MODIFIER	HSPA9	474697	transcript	XM_531923.6	protein_coding	17	c.*2028_*2045delTTTTTAAAAAATAAAGTC
11	31119847	G	T	GATKstd	intron_variant	MODIFIER	PTPRD	481538	transcript	XM_022425377.1	protein_coding	1	c.-599-106705C>A
11	31119847	G	T	GATKstd	intron_variant	MODIFIER	PTPRD	481538	transcript	XM_014117756.2	protein_coding	1	c.-599-106705C>A
11	31119847	G	T	GATKstd	intron_variant	MODIFIER	PTPRD	481538	transcript	XM_014117757.2	protein_coding	1	c.-599-106705C>A
11	31119847	G	T	GATKstd	intron_variant	MODIFIER	PTPRD	481538	transcript	XM_022425406.1	protein_coding	1	c.-599-106705C>A
11	31119847	G	T	GATKstd	intron_variant	MODIFIER	PTPRD	481538	transcript	XM_022425407.1	protein_coding	1	c.-599-106705C>A
11	31119847	G	T	GATKstd	intron_variant	MODIFIER	PTPRD	481538	transcript	XM_022425408.1	protein_coding	1	c.-599-106705C>A
11	31119847	G	T	GATKstd	intron_variant	MODIFIER	PTPRD	481538	transcript	XM_022425409.1	protein_coding	1	c.-599-106705C>A
11	31119847	G	T	GATKstd	intron_variant	MODIFIER	PTPRD	481538	transcript	XM_022425410.1	protein_coding	1	c.-599-106705C>A
11	31119847	G	T	GATKstd	intron_variant	MODIFIER	PTPRD	481538	transcript	XM_022425411.1	protein_coding	1	c.-599-106705C>A
11	31119847	G	T	GATKstd	intron_variant	MODIFIER	PTPRD	481538	transcript	XM_022425412.1	protein_coding	1	c.-599-106705C>A
11	31119847	G	T	GATKstd	intron_variant	MODIFIER	PTPRD	481538	transcript	XM_022425413.1	protein_coding	1	c.-599-106705C>A
11	31119847	G	T	GATKstd	intron_variant	MODIFIER	PTPRD	481538	transcript	XM_022425398.1	protein_coding	1	c.-599-106705C>A
11	31119847	G	T	GATKstd	intron_variant	MODIFIER	PTPRD	481538	transcript	XM_022425400.1	protein_coding	1	c.-599-106705C>A
11	31119847	G	T	GATKstd	intron_variant	MODIFIER	PTPRD	481538	transcript	XM_022425405.1	protein_coding	1	c.-599-106705C>A
11	31119847	G	T	GATKstd	intron_variant	MODIFIER	PTPRD	481538	transcript	XM_022425414.1	protein_coding	1	c.-599-106705C>A
11	31119847	G	T	GATKstd	intron_variant	MODIFIER	PTPRD	481538	transcript	XM_005626620.3	protein_coding	1	c.-599-106705C>A
11	31119847	G	T	GATKstd	intron_variant	MODIFIER	PTPRD	481538	transcript	XM_014117752.2	protein_coding	1	c.-599-106705C>A
11	31119847	G	T	GATKstd	intron_variant	MODIFIER	PTPRD	481538	transcript	XM_014117753.2	protein_coding	1	c.-599-106705C>A
11	31119847	G	T	GATKstd	intron_variant	MODIFIER	PTPRD	481538	transcript	XM_022425378.1	protein_coding	1	c.-545+158314C>A
11	31119847	G	T	GATKstd	intron_variant	MODIFIER	PTPRD	481538	transcript	XM_022425379.1	protein_coding	1	c.-599-106705C>A
11	31119847	G	T	GATKstd	intron_variant	MODIFIER	PTPRD	481538	transcript	XM_022425380.1	protein_coding	1	c.-599-106705C>A
11	31119847	G	T	GATKstd	intron_variant	MODIFIER	PTPRD	481538	transcript	XM_022425383.1	protein_coding	1	c.-599-106705C>A
11	31119847	G	T	GATKstd	intron_variant	MODIFIER	PTPRD	481538	transcript	XM_022425384.1	protein_coding	1	c.-599-106705C>A
11	31119847	G	T	GATKstd	intron_variant	MODIFIER	PTPRD	481538	transcript	XM_022425385.1	protein_coding	1	c.-599-106705C>A
11	31119847	G	T	GATKstd	intron_variant	MODIFIER	PTPRD	481538	transcript	XM_022425386.1	protein_coding	1	c.-599-106705C>A
11	31119847	G	T	GATKstd	intron_variant	MODIFIER	PTPRD	481538	transcript	XM_022425387.1	protein_coding	1	c.-599-106705C>A
11	31119847	G	T	GATKstd	intron_variant	MODIFIER	PTPRD	481538	transcript	XM_022425388.1	protein_coding	1	c.-599-106705C>A
11	31119847	G	T	GATKstd	intron_variant	MODIFIER	PTPRD	481538	transcript	XM_022425389.1	protein_coding	1	c.-599-106705C>A
11	31119847	G	T	GATKstd	intron_variant	MODIFIER	PTPRD	481538	transcript	XM_022425390.1	protein_coding	1	c.-599-106705C>A
11	31119847	G	T	GATKstd	intron_variant	MODIFIER	PTPRD	481538	transcript	XM_022425391.1	protein_coding	1	c.-599-106705C>A
11	31119847	G	T	GATKstd	intron_variant	MODIFIER	PTPRD	481538	transcript	XM_022425392.1	protein_coding	1	c.-599-106705C>A
11	31119847	G	T	GATKstd	intron_variant	MODIFIER	PTPRD	481538	transcript	XM_022425393.1	protein_coding	1	c.-599-106705C>A
11	31119847	G	T	GATKstd	intron_variant	MODIFIER	PTPRD	481538	transcript	XM_022425394.1	protein_coding	1	c.-599-106705C>A
11	31119847	G	T	GATKstd	intron_variant	MODIFIER	PTPRD	481538	transcript	XM_022425395.1	protein_coding	1	c.-599-106705C>A
11	31119847	G	T	GATKstd	intron_variant	MODIFIER	PTPRD	481538	transcript	XM_022425396.1	protein_coding	1	c.-599-106705C>A
11	31119847	G	T	GATKstd	intron_variant	MODIFIER	PTPRD	481538	transcript	XM_022425397.1	protein_coding	1	c.-599-106705C>A
11	31119847	G	T	GATKstd	intron_variant	MODIFIER	PTPRD	481538	transcript	XM_022425399.1	protein_coding	1	c.-599-106705C>A
11	31119847	G	T	GATKstd	intron_variant	MODIFIER	PTPRD	481538	transcript	XM_022425401.1	protein_coding	1	c.-599-106705C>A
11	31119847	G	T	GATKstd	intron_variant	MODIFIER	PTPRD	481538	transcript	XM_022425402.1	protein_coding	1	c.-599-106705C>A
11	31119847	G	T	GATKstd	intron_variant	MODIFIER	PTPRD	481538	transcript	XM_022425403.1	protein_coding	1	c.-599-106705C>A
11	31119847	G	T	GATKstd	intron_variant	MODIFIER	PTPRD	481538	transcript	XM_022425404.1	protein_coding	1	c.-599-106705C>A
11	31119847	G	T	GATKstd	intron_variant	MODIFIER	PTPRD	481538	transcript	XM_022425381.1	protein_coding	1	c.-599-106705C>A
11	31119847	G	T	GATKstd	intron_variant	MODIFIER	PTPRD	481538	transcript	XM_022425382.1	protein_coding	1	c.-599-106705C>A
11	31119852	C	T	GATKstd	intron_variant	MODIFIER	PTPRD	481538	transcript	XM_022425377.1	protein_coding	1	c.-599-106710G>A
11	31119852	C	T	GATKstd	intron_variant	MODIFIER	PTPRD	481538	transcript	XM_014117756.2	protein_coding	1	c.-599-106710G>A
11	31119852	C	T	GATKstd	intron_variant	MODIFIER	PTPRD	481538	transcript	XM_014117757.2	protein_coding	1	c.-599-106710G>A
11	31119852	C	T	GATKstd	intron_variant	MODIFIER	PTPRD	481538	transcript	XM_022425406.1	protein_coding	1	c.-599-106710G>A
11	31119852	C	T	GATKstd	intron_variant	MODIFIER	PTPRD	481538	transcript	XM_022425407.1	protein_coding	1	c.-599-106710G>A
11	31119852	C	T	GATKstd	intron_variant	MODIFIER	PTPRD	481538	transcript	XM_022425408.1	protein_coding	1	c.-599-106710G>A
11	31119852	C	T	GATKstd	intron_variant	MODIFIER	PTPRD	481538	transcript	XM_022425409.1	protein_coding	1	c.-599-106710G>A
11	31119852	C	T	GATKstd	intron_variant	MODIFIER	PTPRD	481538	transcript	XM_022425410.1	protein_coding	1	c.-599-106710G>A
11	31119852	C	T	GATKstd	intron_variant	MODIFIER	PTPRD	481538	transcript	XM_022425411.1	protein_coding	1	c.-599-106710G>A
11	31119852	C	T	GATKstd	intron_variant	MODIFIER	PTPRD	481538	transcript	XM_022425412.1	protein_coding	1	c.-599-106710G>A
11	31119852	C	T	GATKstd	intron_variant	MODIFIER	PTPRD	481538	transcript	XM_022425413.1	protein_coding	1	c.-599-106710G>A
11	31119852	C	T	GATKstd	intron_variant	MODIFIER	PTPRD	481538	transcript	XM_022425398.1	protein_coding	1	c.-599-106710G>A
11	31119852	C	T	GATKstd	intron_variant	MODIFIER	PTPRD	481538	transcript	XM_022425400.1	protein_coding	1	c.-599-106710G>A
11	31119852	C	T	GATKstd	intron_variant	MODIFIER	PTPRD	481538	transcript	XM_022425405.1	protein_coding	1	c.-599-106710G>A
11	31119852	C	T	GATKstd	intron_variant	MODIFIER	PTPRD	481538	transcript	XM_022425414.1	protein_coding	1	c.-599-106710G>A
11	31119852	C	T	GATKstd	intron_variant	MODIFIER	PTPRD	481538	transcript	XM_005626620.3	protein_coding	1	c.-599-106710G>A
11	31119852	C	T	GATKstd	intron_variant	MODIFIER	PTPRD	481538	transcript	XM_014117752.2	protein_coding	1	c.-599-106710G>A
11	31119852	C	T	GATKstd	intron_variant	MODIFIER	PTPRD	481538	transcript	XM_014117753.2	protein_coding	1	c.-599-106710G>A
11	31119852	C	T	GATKstd	intron_variant	MODIFIER	PTPRD	481538	transcript	XM_022425378.1	protein_coding	1	c.-545+158309G>A
11	31119852	C	T	GATKstd	intron_variant	MODIFIER	PTPRD	481538	transcript	XM_022425379.1	protein_coding	1	c.-599-106710G>A
11	31119852	C	T	GATKstd	intron_variant	MODIFIER	PTPRD	481538	transcript	XM_022425380.1	protein_coding	1	c.-599-106710G>A
11	31119852	C	T	GATKstd	intron_variant	MODIFIER	PTPRD	481538	transcript	XM_022425383.1	protein_coding	1	c.-599-106710G>A
11	31119852	C	T	GATKstd	intron_variant	MODIFIER	PTPRD	481538	transcript	XM_022425384.1	protein_coding	1	c.-599-106710G>A
11	31119852	C	T	GATKstd	intron_variant	MODIFIER	PTPRD	481538	transcript	XM_022425385.1	protein_coding	1	c.-599-106710G>A
11	31119852	C	T	GATKstd	intron_variant	MODIFIER	PTPRD	481538	transcript	XM_022425386.1	protein_coding	1	c.-599-106710G>A
11	31119852	C	T	GATKstd	intron_variant	MODIFIER	PTPRD	481538	transcript	XM_022425387.1	protein_coding	1	c.-599-106710G>A
11	31119852	C	T	GATKstd	intron_variant	MODIFIER	PTPRD	481538	transcript	XM_022425388.1	protein_coding	1	c.-599-106710G>A
11	31119852	C	T	GATKstd	intron_variant	MODIFIER	PTPRD	481538	transcript	XM_022425389.1	protein_coding	1	c.-599-106710G>A
11	31119852	C	T	GATKstd	intron_variant	MODIFIER	PTPRD	481538	transcript	XM_022425390.1	protein_coding	1	c.-599-106710G>A
11	31119852	C	T	GATKstd	intron_variant	MODIFIER	PTPRD	481538	transcript	XM_022425391.1	protein_coding	1	c.-599-106710G>A
11	31119852	C	T	GATKstd	intron_variant	MODIFIER	PTPRD	481538	transcript	XM_022425392.1	protein_coding	1	c.-599-106710G>A
11	31119852	C	T	GATKstd	intron_variant	MODIFIER	PTPRD	481538	transcript	XM_022425393.1	protein_coding	1	c.-599-106710G>A
11	31119852	C	T	GATKstd	intron_variant	MODIFIER	PTPRD	481538	transcript	XM_022425394.1	protein_coding	1	c.-599-106710G>A
11	31119852	C	T	GATKstd	intron_variant	MODIFIER	PTPRD	481538	transcript	XM_022425395.1	protein_coding	1	c.-599-106710G>A
11	31119852	C	T	GATKstd	intron_variant	MODIFIER	PTPRD	481538	transcript	XM_022425396.1	protein_coding	1	c.-599-106710G>A
11	31119852	C	T	GATKstd	intron_variant	MODIFIER	PTPRD	481538	transcript	XM_022425397.1	protein_coding	1	c.-599-106710G>A
11	31119852	C	T	GATKstd	intron_variant	MODIFIER	PTPRD	481538	transcript	XM_022425399.1	protein_coding	1	c.-599-106710G>A
11	31119852	C	T	GATKstd	intron_variant	MODIFIER	PTPRD	481538	transcript	XM_022425401.1	protein_coding	1	c.-599-106710G>A
11	31119852	C	T	GATKstd	intron_variant	MODIFIER	PTPRD	481538	transcript	XM_022425402.1	protein_coding	1	c.-599-106710G>A
11	31119852	C	T	GATKstd	intron_variant	MODIFIER	PTPRD	481538	transcript	XM_022425403.1	protein_coding	1	c.-599-106710G>A
11	31119852	C	T	GATKstd	intron_variant	MODIFIER	PTPRD	481538	transcript	XM_022425404.1	protein_coding	1	c.-599-106710G>A
11	31119852	C	T	GATKstd	intron_variant	MODIFIER	PTPRD	481538	transcript	XM_022425381.1	protein_coding	1	c.-599-106710G>A
11	31119852	C	T	GATKstd	intron_variant	MODIFIER	PTPRD	481538	transcript	XM_022425382.1	protein_coding	1	c.-599-106710G>A
11	37278042	TATATATATATATATAG	T	PASS	intron_variant	MODIFIER	CNTLN	481548	transcript	XM_014117985.2	protein_coding	5	c.801+3317_801+3332delATATATATATATATAG
11	38764785	T	TCATGATAGATACAGAGAGAGAGAGAGAGAGGCAGAGAC	PASS	intergenic_region	MODIFIER	ADAMTSL1-SAXO1	474717-474718	intergenic_region	474717-474718		-1	n.38764785_38764786insCATGATAGATACAGAGAGAGAGAGAGAGAGGCAGAGAC
11	46294837	C	T	PASS	intron_variant	MODIFIER	LINGO2	481570	transcript	XM_014117801.2	protein_coding	6	c.-36+662G>A
11	46294837	C	T	PASS	intron_variant	MODIFIER	LINGO2	481570	transcript	XM_022425498.1	protein_coding	5	c.-36+662G>A
11	46294837	C	T	PASS	intron_variant	MODIFIER	LINGO2	481570	transcript	XM_014117803.2	protein_coding	5	c.-36+662G>A
11	46294837	C	T	PASS	intron_variant	MODIFIER	LINGO2	481570	transcript	XM_022425494.1	protein_coding	7	c.-36+662G>A
11	46294837	C	T	PASS	intron_variant	MODIFIER	LINGO2	481570	transcript	XM_022425496.1	protein_coding	6	c.-36+662G>A
11	46294837	C	T	PASS	intron_variant	MODIFIER	LINGO2	481570	transcript	XM_022425497.1	protein_coding	8	c.-36+662G>A
11	46294837	C	T	PASS	intron_variant	MODIFIER	LINGO2	481570	transcript	XM_538692.6	protein_coding	6	c.-36+662G>A
11	46333572	G	T	PASS	intron_variant	MODIFIER	LINGO2	481570	transcript	XM_014117801.2	protein_coding	5	c.-194-37915C>A
11	46333572	G	T	PASS	intron_variant	MODIFIER	LINGO2	481570	transcript	XM_022425498.1	protein_coding	4	c.-194-37915C>A
11	46333572	G	T	PASS	intron_variant	MODIFIER	LINGO2	481570	transcript	XM_014117803.2	protein_coding	4	c.-194-37915C>A
11	46333572	G	T	PASS	intron_variant	MODIFIER	LINGO2	481570	transcript	XM_022425494.1	protein_coding	6	c.-194-37915C>A
11	46333572	G	T	PASS	intron_variant	MODIFIER	LINGO2	481570	transcript	XM_022425496.1	protein_coding	5	c.-194-37915C>A
11	46333572	G	T	PASS	intron_variant	MODIFIER	LINGO2	481570	transcript	XM_022425497.1	protein_coding	7	c.-194-37915C>A
11	46333572	G	T	PASS	intron_variant	MODIFIER	LINGO2	481570	transcript	XM_538692.6	protein_coding	5	c.-194-37915C>A
11	47612957	G	A	GATKstd	intergenic_region	MODIFIER	LOC611718-LOC106559530	611718-106559530	intergenic_region	611718-106559530		-1	n.47612957G>A
11	47685939	A	G	PASS	intergenic_region	MODIFIER	LOC611718-LOC106559530	611718-106559530	intergenic_region	611718-106559530		-1	n.47685939A>G
11	50605720	A	T	GATKstd	intron_variant	MODIFIER	UBE2R2	611799	transcript	XM_849513.5	protein_coding	1	c.178-36000A>T
11	50605728	A	T	GATKstd	intron_variant	MODIFIER	UBE2R2	611799	transcript	XM_849513.5	protein_coding	1	c.178-35992A>T
11	50817437	A	AGGGGATCCCTGGGTGGCGCAGCGGT	PASS	intergenic_region	MODIFIER	UBAP2-DCAF12	481583-481584	intergenic_region	481583-481584		-1	n.50817437_50817438insGGGGATCCCTGGGTGGCGCAGCGGT
11	52731447	T	A	PASS	upstream_gene_variant	MODIFIER	GNE	481607	transcript	XM_003431575.4	protein_coding	-1	c.-362A>T
11	52731447	T	A	PASS	downstream_gene_variant	MODIFIER	LOC111098090	111098090	transcript	XR_002631587.1	pseudogene	-1	n.*173T>A
11	52731447	T	A	PASS	intergenic_region	MODIFIER	LOC111098090-RNF38	111098090-474766	intergenic_region	111098090-474766		-1	n.52731447T>A
11	53844662	C	G	PASS	intron_variant	MODIFIER	FBXO10	481613	transcript	XM_014117866.2	protein_coding	6	c.1716-578G>C
11	54076927	T	C	PASS	intron_variant	MODIFIER	EXOSC3	481616	transcript	XM_538738.6	protein_coding	2	c.474+306A>G
11	55472662	T	A	PASS	intron_variant	MODIFIER	GABBR2	481627	transcript	XM_538749.6	protein_coding	18	c.2664-1134A>T
11	55472683	A	C	PASS	intron_variant	MODIFIER	GABBR2	481627	transcript	XM_538749.6	protein_coding	18	c.2664-1155T>G
11	56914446	C	T	PASS	intron_variant	MODIFIER	STX17	481630	transcript	XM_538752.6	protein_coding	3	c.190-13525C>T
11	56914446	C	T	PASS	intron_variant	MODIFIER	STX17	481630	transcript	XR_002631625.1	pseudogene	3	n.321-13525C>T
11	57690747	C	T	PASS	intron_variant	MODIFIER	PLPPR1	481633	transcript	XM_014117883.2	protein_coding	1	c.-435+15164C>T
11	57806613	A	C	GATKstd	upstream_gene_variant	MODIFIER	PLPPR1	481633	transcript	XM_862136.4	protein_coding	-1	c.-150929A>C
11	57806613	A	C	GATKstd	intron_variant	MODIFIER	PLPPR1	481633	transcript	XM_014117883.2	protein_coding	4	c.-48+40613A>C
11	58060033	G	C	PASS	intron_variant	MODIFIER	PLPPR1	481633	transcript	XM_014117883.2	protein_coding	7	c.386-434G>C
11	58060033	G	C	PASS	intron_variant	MODIFIER	PLPPR1	481633	transcript	XM_862136.4	protein_coding	4	c.386-434G>C
11	58060033	G	C	PASS	intron_variant	MODIFIER	PLPPR1	481633	transcript	XM_022425653.1	protein_coding	3	c.314-434G>C
11	58060033	G	C	PASS	intron_variant	MODIFIER	PLPPR1	481633	transcript	XM_022425654.1	protein_coding	3	c.314-434G>C
11	58269802	C	T	PASS	downstream_gene_variant	MODIFIER	RNF20	474788	transcript	XM_005626880.3	protein_coding	-1	c.*4107C>T
11	58269802	C	T	PASS	downstream_gene_variant	MODIFIER	GRIN3A	474789	transcript	XM_005626883.3	protein_coding	-1	c.*3810G>A
11	58269802	C	T	PASS	downstream_gene_variant	MODIFIER	RNF20	474788	transcript	XM_532018.5	protein_coding	-1	c.*4107C>T
11	58269802	C	T	PASS	downstream_gene_variant	MODIFIER	RNF20	474788	transcript	XM_022425660.1	protein_coding	-1	c.*4107C>T
11	58269802	C	T	PASS	downstream_gene_variant	MODIFIER	RNF20	474788	transcript	XM_022425661.1	protein_coding	-1	c.*4107C>T
11	58269802	C	T	PASS	intergenic_region	MODIFIER	RNF20-GRIN3A	474788-474789	intergenic_region	474788-474789		-1	n.58269802C>T
11	58274707	G	A	PASS	downstream_gene_variant	MODIFIER	GRIN3A	474789	transcript	XM_532019.6	protein_coding	-1	c.*918C>T
11	58274707	G	A	PASS	intron_variant	MODIFIER	GRIN3A	474789	transcript	XM_005626883.3	protein_coding	9	c.3337+929C>T
11	60159797	G	A	PASS	3_prime_UTR_variant	MODIFIER	LOC612266	612266	transcript	XM_014118004.2	protein_coding	1	c.*848G>A
11	60159797	G	A	PASS	downstream_gene_variant	MODIFIER	SMC2	481637	transcript	XM_014117889.2	protein_coding	-1	c.*10279G>A
11	60159797	G	A	PASS	downstream_gene_variant	MODIFIER	SMC2	481637	transcript	XM_538759.6	protein_coding	-1	c.*10279G>A
11	62423879	T	C	GATKstd	intron_variant	MODIFIER	ZNF462	481655	transcript	XM_022425679.1	protein_coding	1	c.-31+25388T>C
11	62423879	T	C	GATKstd	intron_variant	MODIFIER	ZNF462	481655	transcript	XM_022425678.1	protein_coding	1	c.-31+24866T>C
11	62423879	T	C	GATKstd	intron_variant	MODIFIER	ZNF462	481655	transcript	XR_001317331.2	pseudogene	1	n.274+21963T>C
11	62423879	T	C	GATKstd	intron_variant	MODIFIER	ZNF462	481655	transcript	XM_014117906.2	protein_coding	1	c.-31+21963T>C
11	62423879	T	C	GATKstd	intron_variant	MODIFIER	ZNF462	481655	transcript	XM_014117907.2	protein_coding	1	c.-31+21963T>C
11	62423879	T	C	GATKstd	intron_variant	MODIFIER	ZNF462	481655	transcript	XM_014117908.2	protein_coding	1	c.-31+21963T>C
11	62423879	T	C	GATKstd	intron_variant	MODIFIER	ZNF462	481655	transcript	XR_002631649.1	pseudogene	1	n.273+21963T>C
11	62423879	T	C	GATKstd	intron_variant	MODIFIER	ZNF462	481655	transcript	XM_538777.5	protein_coding	1	c.-31+21963T>C
11	62423879	T	C	GATKstd	intron_variant	MODIFIER	ZNF462	481655	transcript	XM_022425682.1	protein_coding	1	c.-31+21963T>C
11	62871491	G	A	PASS	intergenic_region	MODIFIER	LOC100683287-KLF4	100683287-481657	intergenic_region	100683287-481657		-1	n.62871491G>A
11	63248862	A	T	PASS	intron_variant	MODIFIER	LOC106559534	106559534	transcript	XR_001317367.2	pseudogene	3	n.879+3638A>T
11	63813448	C	G	GATKstd	intron_variant	MODIFIER	LOC102152291	102152291	transcript	XR_293626.2	pseudogene	3	n.1088+3086G>C
11	64268619	G	T	PASS	upstream_gene_variant	MODIFIER	TMEM245	403527	transcript	XM_850194.5	protein_coding	-1	c.-1571C>A
11	64268619	G	T	PASS	upstream_gene_variant	MODIFIER	TMEM245	403527	transcript	XM_005626906.3	protein_coding	-1	c.-1571C>A
11	64268619	G	T	PASS	upstream_gene_variant	MODIFIER	TMEM245	403527	transcript	XM_022425690.1	protein_coding	-1	c.-1571C>A
11	64268619	G	T	PASS	upstream_gene_variant	MODIFIER	TMEM245	403527	transcript	XM_022425691.1	protein_coding	-1	c.-1571C>A
11	64268619	G	T	PASS	upstream_gene_variant	MODIFIER	TMEM245	403527	transcript	XM_022425693.1	protein_coding	-1	c.-1571C>A
11	64268619	G	T	PASS	upstream_gene_variant	MODIFIER	TMEM245	403527	transcript	XM_022425692.1	protein_coding	-1	c.-1571C>A
11	64268619	G	T	PASS	downstream_gene_variant	MODIFIER	LOC111098128	111098128	transcript	XR_002631679.1	pseudogene	-1	n.*977G>T
11	64268619	G	T	PASS	intergenic_region	MODIFIER	LOC111098128-FRRS1L	111098128-612466	intergenic_region	111098128-612466		-1	n.64268619G>T
11	64440171	G	GCCCCCCCCCCCCC,GGCCCC	PASS	upstream_gene_variant	MODIFIER	EPB41L4B	474797	transcript	XM_022425026.1	protein_coding	-1	c.-1055_-1054insGGGGGGGGGGGGG
11	64440171	G	GCCCCCCCCCCCCC,GGCCCC	PASS	upstream_gene_variant	MODIFIER	EPB41L4B	474797	transcript	XM_022425026.1	protein_coding	-1	c.-1055_-1054insGGGGC
11	64440171	G	GCCCCCCCCCCCCC,GGCCCC	PASS	intergenic_region	MODIFIER	EPB41L4B-LOC106559500	474797-106559500	intergenic_region	474797-106559500		-1	n.64440171_64440172insCCCCCCCCCCCCC
11	64440171	G	GCCCCCCCCCCCCC,GGCCCC	PASS	intergenic_region	MODIFIER	EPB41L4B-LOC106559500	474797-106559500	intergenic_region	474797-106559500		-1	n.64440171_64440172insGCCCC
11	64522886	G	A	PASS	intron_variant	MODIFIER	PTPN3	610692	transcript	XM_005626910.3	protein_coding	15	c.1313+3310C>T
11	64522886	G	A	PASS	intron_variant	MODIFIER	PTPN3	610692	transcript	XM_005626912.3	protein_coding	7	c.617+3310C>T
11	64522886	G	A	PASS	intron_variant	MODIFIER	PTPN3	610692	transcript	XM_022425695.1	protein_coding	13	c.1193+3310C>T
11	64522886	G	A	PASS	intron_variant	MODIFIER	PTPN3	610692	transcript	XM_022425696.1	protein_coding	12	c.986+3310C>T
11	64522886	G	A	PASS	intron_variant	MODIFIER	PTPN3	610692	transcript	XM_848423.5	protein_coding	14	c.1313+3310C>T
11	65069992	C	CAT	PASS	upstream_gene_variant	MODIFIER	AKAP2	481660	transcript	XM_005626416.3	protein_coding	-1	c.-73426_-73425insAT
11	65069992	C	CAT	PASS	intron_variant	MODIFIER	AKAP2	481660	transcript	XM_022424914.1	protein_coding	9	c.1278+21699_1278+21700insAT
11	65069992	C	CAT	PASS	intron_variant	MODIFIER	AKAP2	481660	transcript	XM_022424916.1	protein_coding	9	c.1278+21699_1278+21700insAT
11	65069992	C	CAT	PASS	intron_variant	MODIFIER	AKAP2	481660	transcript	XM_022424915.1	protein_coding	9	c.1278+21699_1278+21700insAT
11	65069992	C	CAT	PASS	intron_variant	MODIFIER	AKAP2	481660	transcript	XM_005626411.3	protein_coding	8	c.1176+21699_1176+21700insAT
11	65069992	C	CAT	PASS	intron_variant	MODIFIER	AKAP2	481660	transcript	XM_005626413.3	protein_coding	7	c.480+21699_480+21700insAT
11	65069992	C	CAT	PASS	intron_variant	MODIFIER	AKAP2	481660	transcript	XM_022424917.1	protein_coding	8	c.582+21699_582+21700insAT
11	66390274	G	A	PASS	intergenic_region	MODIFIER	C11H9orf84-UGCG	100687399-481666	intergenic_region	100687399-481666		-1	n.66390274G>A
11	67930453	T	TAGTAGATTAAGTC	PASS	downstream_gene_variant	MODIFIER	LOC111097887	111097887	transcript	XR_002631094.1	pseudogene	-1	n.*4415_*4416insAGTAGATTAAGTC
11	67930453	T	TAGTAGATTAAGTC	PASS	downstream_gene_variant	MODIFIER	LOC111097887	111097887	transcript	XR_002631095.1	pseudogene	-1	n.*4415_*4416insAGTAGATTAAGTC
11	67930453	T	TAGTAGATTAAGTC	PASS	intergenic_region	MODIFIER	LOC111097887-LOC100688329	111097887-100688329	intergenic_region	111097887-100688329		-1	n.67930453_67930454insAGTAGATTAAGTC
11	67930455	TA	T	PASS	downstream_gene_variant	MODIFIER	LOC111097887	111097887	transcript	XR_002631094.1	pseudogene	-1	n.*4418delA
11	67930455	TA	T	PASS	downstream_gene_variant	MODIFIER	LOC111097887	111097887	transcript	XR_002631095.1	pseudogene	-1	n.*4418delA
11	67930455	TA	T	PASS	intergenic_region	MODIFIER	LOC111097887-LOC100688329	111097887-100688329	intergenic_region	111097887-100688329		-1	n.67930456delA
11	67930458	T	TCAATTAAGATTAATTGAGTA	PASS	downstream_gene_variant	MODIFIER	LOC111097887	111097887	transcript	XR_002631094.1	pseudogene	-1	n.*4420_*4421insCAATTAAGATTAATTGAGTA
11	67930458	T	TCAATTAAGATTAATTGAGTA	PASS	downstream_gene_variant	MODIFIER	LOC111097887	111097887	transcript	XR_002631095.1	pseudogene	-1	n.*4420_*4421insCAATTAAGATTAATTGAGTA
11	67930458	T	TCAATTAAGATTAATTGAGTA	PASS	intergenic_region	MODIFIER	LOC111097887-LOC100688329	111097887-100688329	intergenic_region	111097887-100688329		-1	n.67930458_67930459insCAATTAAGATTAATTGAGTA
11	68335457	G	A	GATKstd	downstream_gene_variant	MODIFIER	ZNF618	474809	transcript	XM_022424969.1	protein_coding	-1	c.*4977G>A
11	68335457	G	A	GATKstd	downstream_gene_variant	MODIFIER	AMBP	481685	transcript	XM_538807.6	protein_coding	-1	c.*3359C>T
11	68335457	G	A	GATKstd	downstream_gene_variant	MODIFIER	ZNF618	474809	transcript	XM_022424970.1	protein_coding	-1	c.*4977G>A
11	68335457	G	A	GATKstd	downstream_gene_variant	MODIFIER	ZNF618	474809	transcript	XM_022424971.1	protein_coding	-1	c.*4977G>A
11	68335457	G	A	GATKstd	downstream_gene_variant	MODIFIER	ZNF618	474809	transcript	XM_022424972.1	protein_coding	-1	c.*4977G>A
11	68335457	G	A	GATKstd	downstream_gene_variant	MODIFIER	ZNF618	474809	transcript	XM_022424973.1	protein_coding	-1	c.*4977G>A
11	68335457	G	A	GATKstd	downstream_gene_variant	MODIFIER	ZNF618	474809	transcript	XM_022424974.1	protein_coding	-1	c.*4977G>A
11	68335457	G	A	GATKstd	downstream_gene_variant	MODIFIER	ZNF618	474809	transcript	XM_022424975.1	protein_coding	-1	c.*4977G>A
11	68335457	G	A	GATKstd	downstream_gene_variant	MODIFIER	ZNF618	474809	transcript	XM_022424976.1	protein_coding	-1	c.*4977G>A
11	68335457	G	A	GATKstd	downstream_gene_variant	MODIFIER	ZNF618	474809	transcript	XM_022424977.1	protein_coding	-1	c.*4977G>A
11	68335457	G	A	GATKstd	downstream_gene_variant	MODIFIER	ZNF618	474809	transcript	XM_022424978.1	protein_coding	-1	c.*4977G>A
11	68335457	G	A	GATKstd	downstream_gene_variant	MODIFIER	ZNF618	474809	transcript	XM_022424979.1	protein_coding	-1	c.*4977G>A
11	68335457	G	A	GATKstd	downstream_gene_variant	MODIFIER	ZNF618	474809	transcript	XM_022424981.1	protein_coding	-1	c.*4977G>A
11	68335457	G	A	GATKstd	downstream_gene_variant	MODIFIER	ZNF618	474809	transcript	XM_022424982.1	protein_coding	-1	c.*4977G>A
11	68335457	G	A	GATKstd	downstream_gene_variant	MODIFIER	ZNF618	474809	transcript	XM_022424983.1	protein_coding	-1	c.*4977G>A
11	68335457	G	A	GATKstd	downstream_gene_variant	MODIFIER	ZNF618	474809	transcript	XM_022424984.1	protein_coding	-1	c.*4977G>A
11	68335457	G	A	GATKstd	downstream_gene_variant	MODIFIER	ZNF618	474809	transcript	XM_022424985.1	protein_coding	-1	c.*4977G>A
11	68335457	G	A	GATKstd	downstream_gene_variant	MODIFIER	ZNF618	474809	transcript	XM_022424986.1	protein_coding	-1	c.*4977G>A
11	68335457	G	A	GATKstd	downstream_gene_variant	MODIFIER	ZNF618	474809	transcript	XM_022424980.1	protein_coding	-1	c.*4977G>A
11	68335457	G	A	GATKstd	intergenic_region	MODIFIER	ZNF618-AMBP	474809-481685	intergenic_region	474809-481685		-1	n.68335457G>A
11	68363914	C	A	PASS	intron_variant	MODIFIER	KIF12	481686	transcript	XM_014117943.2	protein_coding	12	c.1524-45G>T
11	68363914	C	A	PASS	intron_variant	MODIFIER	KIF12	481686	transcript	XM_022424993.1	protein_coding	13	c.1329-45G>T
11	68363914	C	A	PASS	intron_variant	MODIFIER	KIF12	481686	transcript	XM_022424992.1	protein_coding	13	c.1329-45G>T
11	68363914	C	A	PASS	intron_variant	MODIFIER	KIF12	481686	transcript	XM_014117947.2	protein_coding	13	c.1329-45G>T
11	68363914	C	A	PASS	intron_variant	MODIFIER	KIF12	481686	transcript	XM_022424994.1	protein_coding	13	c.1347-45G>T
11	68363914	C	A	PASS	intron_variant	MODIFIER	KIF12	481686	transcript	XM_014117944.2	protein_coding	12	c.1509-45G>T
11	68363914	C	A	PASS	intron_variant	MODIFIER	KIF12	481686	transcript	XM_014117945.2	protein_coding	12	c.1524-45G>T
11	68363914	C	A	PASS	intron_variant	MODIFIER	KIF12	481686	transcript	XM_022424987.1	protein_coding	12	c.1524-45G>T
11	68363914	C	A	PASS	intron_variant	MODIFIER	KIF12	481686	transcript	XM_022424989.1	protein_coding	12	c.1524-45G>T
11	68363914	C	A	PASS	intron_variant	MODIFIER	KIF12	481686	transcript	XM_022424988.1	protein_coding	12	c.1524-45G>T
11	68363914	C	A	PASS	intron_variant	MODIFIER	KIF12	481686	transcript	XR_002631100.1	pseudogene	12	n.2133-45G>T
11	68363914	C	A	PASS	intron_variant	MODIFIER	KIF12	481686	transcript	XR_002631096.1	pseudogene	12	n.2133-45G>T
11	68363914	C	A	PASS	intron_variant	MODIFIER	KIF12	481686	transcript	XR_002631097.1	pseudogene	12	n.2133-45G>T
11	68363914	C	A	PASS	intron_variant	MODIFIER	KIF12	481686	transcript	XR_002631098.1	pseudogene	12	n.2133-45G>T
11	68363914	C	A	PASS	intron_variant	MODIFIER	KIF12	481686	transcript	XM_014117948.2	protein_coding	11	c.1607-45G>T
11	68363914	C	A	PASS	intron_variant	MODIFIER	KIF12	481686	transcript	XM_022424991.1	protein_coding	12	c.1524-45G>T
11	68363914	C	A	PASS	intron_variant	MODIFIER	KIF12	481686	transcript	XR_002631099.1	pseudogene	12	n.2133-45G>T
11	68372078	G	A	PASS	upstream_gene_variant	MODIFIER	KIF12	481686	transcript	XM_014117943.2	protein_coding	-1	c.-2527C>T
11	68372078	G	A	PASS	upstream_gene_variant	MODIFIER	KIF12	481686	transcript	XM_022424993.1	protein_coding	-1	c.-2527C>T
11	68372078	G	A	PASS	upstream_gene_variant	MODIFIER	KIF12	481686	transcript	XM_022424992.1	protein_coding	-1	c.-2527C>T
11	68372078	G	A	PASS	upstream_gene_variant	MODIFIER	KIF12	481686	transcript	XM_014117947.2	protein_coding	-1	c.-2527C>T
11	68372078	G	A	PASS	upstream_gene_variant	MODIFIER	KIF12	481686	transcript	XM_022424994.1	protein_coding	-1	c.-2527C>T
11	68372078	G	A	PASS	upstream_gene_variant	MODIFIER	KIF12	481686	transcript	XM_014117944.2	protein_coding	-1	c.-2527C>T
11	68372078	G	A	PASS	upstream_gene_variant	MODIFIER	KIF12	481686	transcript	XM_014117945.2	protein_coding	-1	c.-2527C>T
11	68372078	G	A	PASS	upstream_gene_variant	MODIFIER	KIF12	481686	transcript	XM_022424987.1	protein_coding	-1	c.-2527C>T
11	68372078	G	A	PASS	upstream_gene_variant	MODIFIER	KIF12	481686	transcript	XM_022424989.1	protein_coding	-1	c.-2527C>T
11	68372078	G	A	PASS	upstream_gene_variant	MODIFIER	KIF12	481686	transcript	XM_022424988.1	protein_coding	-1	c.-2527C>T
11	68372078	G	A	PASS	upstream_gene_variant	MODIFIER	KIF12	481686	transcript	XR_002631100.1	pseudogene	-1	n.-1918C>T
11	68372078	G	A	PASS	upstream_gene_variant	MODIFIER	KIF12	481686	transcript	XR_002631096.1	pseudogene	-1	n.-1918C>T
11	68372078	G	A	PASS	upstream_gene_variant	MODIFIER	KIF12	481686	transcript	XR_002631097.1	pseudogene	-1	n.-1918C>T
11	68372078	G	A	PASS	upstream_gene_variant	MODIFIER	KIF12	481686	transcript	XR_002631098.1	pseudogene	-1	n.-1918C>T
11	68372078	G	A	PASS	upstream_gene_variant	MODIFIER	KIF12	481686	transcript	XM_014117948.2	protein_coding	-1	c.-2527C>T
11	68372078	G	A	PASS	upstream_gene_variant	MODIFIER	KIF12	481686	transcript	XM_022424991.1	protein_coding	-1	c.-2527C>T
11	68372078	G	A	PASS	upstream_gene_variant	MODIFIER	KIF12	481686	transcript	XR_002631099.1	pseudogene	-1	n.-1918C>T
11	68372078	G	A	PASS	intergenic_region	MODIFIER	KIF12-COL27A1	481686-474811	intergenic_region	481686-474811		-1	n.68372078G>A
11	69052199	C	T	PASS	intergenic_region	MODIFIER	TNFSF8-TNC	612608-481689	intergenic_region	612608-481689		-1	n.69052199C>T
11	69734058	T	A	PASS	intergenic_region	MODIFIER	LOC111097890-LOC111097963	111097890-111097963	intergenic_region	111097890-111097963		-1	n.69734058T>A
11	71650565	T	C	GATKstd	intergenic_region	MODIFIER	LOC102152863-BRINP1	102152863-481694	intergenic_region	102152863-481694		-1	n.71650565T>C
11	73219361	G	T	PASS	intergenic_region	MODIFIER	LOC102153086-LOC111097897	102153086-111097897	intergenic_region	102153086-111097897		-1	n.73219361G>T
11	73315928	G	A	PASS	intergenic_region	MODIFIER	LOC111097897-CDK5RAP2	111097897-612705	intergenic_region	111097897-612705		-1	n.73315928G>A
11	74010600	G	A	PASS	intron_variant	MODIFIER	C5	474816	transcript	XM_022425033.1	protein_coding	7	c.758+110C>T
11	74010624	T	A	GATKstd	intron_variant	MODIFIER	C5	474816	transcript	XM_022425033.1	protein_coding	7	c.758+86A>T
12	349595	T	C	PASS	intergenic_region	MODIFIER	RPP21-GNL1	474824-474825	intergenic_region	474824-474825		-1	n.349595T>C
12	468494	T	TG	PASS	intron_variant	MODIFIER	DHX16	481706	transcript	XM_538827.6	protein_coding	9	c.1547+468_1547+469insC
12	468494	T	TG	PASS	intron_variant	MODIFIER	DHX16	481706	transcript	XM_022425812.1	protein_coding	9	c.1547+468_1547+469insC
12	1151326	G	T	GATKstd	upstream_gene_variant	MODIFIER	GPANK1	481714	transcript	XM_005627150.3	protein_coding	-1	c.-2760C>A
12	1151326	G	T	GATKstd	upstream_gene_variant	MODIFIER	LY6G5B	607336	transcript	XM_843959.5	protein_coding	-1	c.-3896G>T
12	1151326	G	T	GATKstd	upstream_gene_variant	MODIFIER	GPANK1	481714	transcript	XM_538835.6	protein_coding	-1	c.-2760C>A
12	1151326	G	T	GATKstd	intron_variant	MODIFIER	CSNK2B	474844	transcript	XM_014118320.2	protein_coding	2	c.132+297G>T
12	1151326	G	T	GATKstd	intron_variant	MODIFIER	CSNK2B	474844	transcript	XM_532075.6	protein_coding	2	c.72+297G>T
12	1151326	G	T	GATKstd	intron_variant	MODIFIER	CSNK2B	474844	transcript	XM_005627149.3	protein_coding	2	c.72+297G>T
12	1231225	T	TGGGGATCCCTGGGTGGCGCAGCA	PASS	intron_variant	MODIFIER	MSH5	474848	transcript	XM_005627746.2	protein_coding	12	c.960+861_960+862insGGGGATCCCTGGGTGGCGCAGCA
12	1397969	A	AG	PASS	splice_region_variant&intron_variant	LOW	C2	474853	transcript	XM_022425858.1	protein_coding	13	c.1672+4_1672+5insG
12	1397969	A	AG	PASS	splice_region_variant&intron_variant	LOW	C2	474853	transcript	XM_022425859.1	protein_coding	12	c.1552+4_1552+5insG
12	1397969	A	AG	PASS	splice_region_variant&intron_variant	LOW	C2	474853	transcript	XM_014118342.2	protein_coding	12	c.1660+4_1660+5insG
12	1397969	A	AG	PASS	upstream_gene_variant	MODIFIER	CFB	100688056	transcript	XM_003431676.4	protein_coding	-1	c.-2319_-2318insG
12	1422175	G	A	PASS	missense_variant	MODERATE	SKIV2L	481720	transcript	XM_538841.6	protein_coding	21	c.2530G>A	p.Val844Met
12	1422175	G	A	PASS	upstream_gene_variant	MODIFIER	STK19	100856288	transcript	XM_003639409.4	protein_coding	-1	c.-4276G>A
12	1422175	G	A	PASS	downstream_gene_variant	MODIFIER	DXO	100855833	transcript	XM_014118345.2	protein_coding	-1	c.*2470C>T
12	1805184	C	A	GATKstd	intron_variant	MODIFIER	C12H6orf10	102152239	transcript	XM_022425913.1	protein_coding	34	c.808+6494G>T
12	2852293	G	T	PASS	intron_variant	MODIFIER	SYNGAP1	481742	transcript	XM_014118244.2	protein_coding	14	c.2378+121G>T
12	3541354	G	T	GATKstd	upstream_gene_variant	MODIFIER	LOC474876	474876	transcript	XM_005627227.3	protein_coding	-1	c.-1294C>A
12	3541354	G	T	GATKstd	upstream_gene_variant	MODIFIER	LOC474876	474876	transcript	XM_846262.5	protein_coding	-1	c.-1294C>A
12	3541354	G	T	GATKstd	downstream_gene_variant	MODIFIER	HMGA1	442946	transcript	NM_001003387.1	protein_coding	-1	c.*4105G>T
12	3541354	G	T	GATKstd	intron_variant	MODIFIER	LOC111098227	111098227	transcript	XR_002631796.1	pseudogene	1	n.151+432G>T
12	3770163	C	T	GATKstd	intron_variant	MODIFIER	PACSIN1	608087	transcript	XM_014118377.2	protein_coding	1	c.-64+15957C>T
12	3770163	C	T	GATKstd	intron_variant	MODIFIER	PACSIN1	608087	transcript	XM_014118378.2	protein_coding	1	c.-86+15957C>T
12	3912325	A	G	GATKstd	intron_variant	MODIFIER	C12H6orf106	100685164	transcript	XM_003431707.3	protein_coding	2	c.314-689T>C
12	3912325	A	G	GATKstd	intron_variant	MODIFIER	C12H6orf106	100685164	transcript	XM_022425952.1	protein_coding	2	c.313+5727T>C
12	3919342	G	C	GATKstd	intron_variant	MODIFIER	C12H6orf106	100685164	transcript	XM_003431707.3	protein_coding	1	c.159-1136C>G
12	3919342	G	C	GATKstd	intron_variant	MODIFIER	C12H6orf106	100685164	transcript	XM_022425952.1	protein_coding	1	c.159-1136C>G
12	4142983	T	G	PASS	intron_variant	MODIFIER	ANKS1A	608187	transcript	XM_022425954.1	protein_coding	2	c.309-25213T>G
12	4142983	T	G	PASS	intron_variant	MODIFIER	ANKS1A	608187	transcript	XM_022425957.1	protein_coding	2	c.309-25213T>G
12	4142983	T	G	PASS	intron_variant	MODIFIER	ANKS1A	608187	transcript	XM_005627238.3	protein_coding	1	c.201-25213T>G
12	4142983	T	G	PASS	intron_variant	MODIFIER	ANKS1A	608187	transcript	XM_022425955.1	protein_coding	2	c.309-25213T>G
12	4142983	T	G	PASS	intron_variant	MODIFIER	ANKS1A	608187	transcript	XM_022425956.1	protein_coding	2	c.309-25213T>G
12	4142983	T	G	PASS	intron_variant	MODIFIER	ANKS1A	608187	transcript	XM_022425958.1	protein_coding	2	c.309-25213T>G
12	4142983	T	G	PASS	intron_variant	MODIFIER	ANKS1A	608187	transcript	XM_005627240.3	protein_coding	1	c.201-25213T>G
12	4142983	T	G	PASS	intron_variant	MODIFIER	ANKS1A	608187	transcript	XM_005627241.3	protein_coding	1	c.201-25213T>G
12	4142983	T	G	PASS	intron_variant	MODIFIER	ANKS1A	608187	transcript	XM_022425959.1	protein_coding	2	c.309-25213T>G
12	4142983	T	G	PASS	intron_variant	MODIFIER	ANKS1A	608187	transcript	XM_846364.5	protein_coding	1	c.201-25213T>G
12	4142983	T	G	PASS	intron_variant	MODIFIER	ANKS1A	608187	transcript	XM_005627243.3	protein_coding	1	c.-394-25213T>G
12	4346264	G	A	GATKstd	intergenic_region	MODIFIER	TCP11-SCUBE3	474883-481753	intergenic_region	474883-481753		-1	n.4346264G>A
12	4664237	C	T	GATKstd	intergenic_region	MODIFIER	TULP1-LOC608284	481758-608284	intergenic_region	481758-608284		-1	n.4664237C>T
12	4878115	T	C	GATKstd	intron_variant	MODIFIER	ARMC12	474886	transcript	XM_846676.5	protein_coding	5	c.771+267T>C
12	4878115	T	C	GATKstd	intron_variant	MODIFIER	ARMC12	474886	transcript	XM_532120.7	protein_coding	5	c.690+267T>C
12	5051221	A	T	GATKstd	intergenic_region	MODIFIER	LOC106559591-SLC26A8	106559591-474888	intergenic_region	106559591-474888		-1	n.5051221A>T
12	7015575	AGAATC	A	PASS	intron_variant	MODIFIER	ZFAND3	481776	transcript	XM_014118409.2	protein_coding	3	c.143-43538_143-43534delGAATC
12	7015575	AGAATC	A	PASS	intron_variant	MODIFIER	ZFAND3	481776	transcript	XM_022426011.1	protein_coding	2	c.29-43538_29-43534delGAATC
12	7015575	AGAATC	A	PASS	intron_variant	MODIFIER	ZFAND3	481776	transcript	XM_538897.6	protein_coding	2	c.113-43538_113-43534delGAATC
12	7117230	G	T	PASS	intron_variant	MODIFIER	ZFAND3	481776	transcript	XM_014118409.2	protein_coding	6	c.559+9086G>T
12	7117230	G	T	PASS	intron_variant	MODIFIER	ZFAND3	481776	transcript	XM_022426011.1	protein_coding	5	c.445+9086G>T
12	7117230	G	T	PASS	intron_variant	MODIFIER	ZFAND3	481776	transcript	XM_538897.6	protein_coding	5	c.529+9086G>T
12	7117231	C	A	PASS	intron_variant	MODIFIER	ZFAND3	481776	transcript	XM_014118409.2	protein_coding	6	c.559+9087C>A
12	7117231	C	A	PASS	intron_variant	MODIFIER	ZFAND3	481776	transcript	XM_022426011.1	protein_coding	5	c.445+9087C>A
12	7117231	C	A	PASS	intron_variant	MODIFIER	ZFAND3	481776	transcript	XM_538897.6	protein_coding	5	c.529+9087C>A
12	8250172	G	A	PASS	downstream_gene_variant	MODIFIER	KIF6	481782	transcript	XM_014118247.2	protein_coding	-1	c.*1575C>T
12	8250172	G	A	PASS	non_coding_transcript_exon_variant	MODIFIER	LOC106559601	106559601	transcript	XR_002631837.1	pseudogene	1	n.24C>T
12	8336084	A	C	PASS	downstream_gene_variant	MODIFIER	LOC111098248	111098248	transcript	XR_002631840.1	pseudogene	-1	n.*1926A>C
12	8336084	A	C	PASS	intron_variant	MODIFIER	KIF6	481782	transcript	XM_014118247.2	protein_coding	14	c.1712+986T>G
12	8596698	G	A	PASS	intron_variant	MODIFIER	KIF6	481782	transcript	XM_014118247.2	protein_coding	3	c.212+7835C>T
12	9016889	A	AT	PASS	intergenic_region	MODIFIER	MOCS1-LOC111098250	481784-111098250	intergenic_region	481784-111098250		-1	n.9016889_9016890insT
12	9016890	A	AAATAAATAAAT	PASS	intergenic_region	MODIFIER	MOCS1-LOC111098250	481784-111098250	intergenic_region	481784-111098250		-1	n.9016890_9016891insAATAAATAAAT
12	12946577	A	ATTTTTTTTTTTTTT	PASS	intergenic_region	MODIFIER	CDC5L-LOC111098271	474921-111098271	intergenic_region	474921-111098271		-1	n.12946577_12946578insTTTTTTTTTTTTTT
12	13563316	G	A	PASS	intron_variant	MODIFIER	SUPT3H	474922	transcript	XM_022426111.1	protein_coding	2	c.161+106981C>T
12	13563316	G	A	PASS	intron_variant	MODIFIER	SUPT3H	474922	transcript	XM_022426115.1	protein_coding	2	c.161+106981C>T
12	13563316	G	A	PASS	intron_variant	MODIFIER	SUPT3H	474922	transcript	XR_002631900.1	pseudogene	2	n.405+106981C>T
12	13563316	G	A	PASS	intron_variant	MODIFIER	SUPT3H	474922	transcript	XR_002631901.1	pseudogene	2	n.405+106981C>T
12	13563316	G	A	PASS	intron_variant	MODIFIER	SUPT3H	474922	transcript	XR_002631902.1	pseudogene	2	n.405+106981C>T
12	13563316	G	A	PASS	intron_variant	MODIFIER	SUPT3H	474922	transcript	XM_022426116.1	protein_coding	2	c.38+59318C>T
12	13563316	G	A	PASS	intron_variant	MODIFIER	SUPT3H	474922	transcript	XM_022426117.1	protein_coding	2	c.38+59318C>T
12	13563316	G	A	PASS	intron_variant	MODIFIER	SUPT3H	474922	transcript	XM_022426113.1	protein_coding	2	c.107+106981C>T
12	13563316	G	A	PASS	intron_variant	MODIFIER	SUPT3H	474922	transcript	XM_532157.7	protein_coding	2	c.161+106981C>T
12	13563316	G	A	PASS	intron_variant	MODIFIER	SUPT3H	474922	transcript	XM_022426114.1	protein_coding	2	c.101+106981C>T
12	14002948	A	G	PASS	downstream_gene_variant	MODIFIER	LOC102156644	102156644	transcript	XR_002631910.1	pseudogene	-1	n.*2493T>C
12	14002948	A	G	PASS	downstream_gene_variant	MODIFIER	LOC102156644	102156644	transcript	XR_002631909.1	pseudogene	-1	n.*2493T>C
12	14002948	A	G	PASS	downstream_gene_variant	MODIFIER	LOC102156644	102156644	transcript	XR_002631911.1	pseudogene	-1	n.*2493T>C
12	14002948	A	G	PASS	downstream_gene_variant	MODIFIER	LOC102156644	102156644	transcript	XR_293714.2	pseudogene	-1	n.*2493T>C
12	14002948	A	G	PASS	downstream_gene_variant	MODIFIER	LOC102156644	102156644	transcript	XR_001317428.2	pseudogene	-1	n.*2493T>C
12	14002948	A	G	PASS	intergenic_region	MODIFIER	LOC111098205-LOC102156644	111098205-102156644	intergenic_region	111098205-102156644		-1	n.14002948A>G
12	14002953	A	G	PASS	downstream_gene_variant	MODIFIER	LOC102156644	102156644	transcript	XR_002631910.1	pseudogene	-1	n.*2488T>C
12	14002953	A	G	PASS	downstream_gene_variant	MODIFIER	LOC102156644	102156644	transcript	XR_002631909.1	pseudogene	-1	n.*2488T>C
12	14002953	A	G	PASS	downstream_gene_variant	MODIFIER	LOC102156644	102156644	transcript	XR_002631911.1	pseudogene	-1	n.*2488T>C
12	14002953	A	G	PASS	downstream_gene_variant	MODIFIER	LOC102156644	102156644	transcript	XR_293714.2	pseudogene	-1	n.*2488T>C
12	14002953	A	G	PASS	downstream_gene_variant	MODIFIER	LOC102156644	102156644	transcript	XR_001317428.2	pseudogene	-1	n.*2488T>C
12	14002953	A	G	PASS	intergenic_region	MODIFIER	LOC111098205-LOC102156644	111098205-102156644	intergenic_region	111098205-102156644		-1	n.14002953A>G
12	14002956	A	G	PASS	downstream_gene_variant	MODIFIER	LOC102156644	102156644	transcript	XR_002631910.1	pseudogene	-1	n.*2485T>C
12	14002956	A	G	PASS	downstream_gene_variant	MODIFIER	LOC102156644	102156644	transcript	XR_002631909.1	pseudogene	-1	n.*2485T>C
12	14002956	A	G	PASS	downstream_gene_variant	MODIFIER	LOC102156644	102156644	transcript	XR_002631911.1	pseudogene	-1	n.*2485T>C
12	14002956	A	G	PASS	downstream_gene_variant	MODIFIER	LOC102156644	102156644	transcript	XR_293714.2	pseudogene	-1	n.*2485T>C
12	14002956	A	G	PASS	downstream_gene_variant	MODIFIER	LOC102156644	102156644	transcript	XR_001317428.2	pseudogene	-1	n.*2485T>C
12	14002956	A	G	PASS	intergenic_region	MODIFIER	LOC111098205-LOC102156644	111098205-102156644	intergenic_region	111098205-102156644		-1	n.14002956A>G
12	14132436	G	A	PASS	intergenic_region	MODIFIER	LOC102156802-CLIC5	102156802-481822	intergenic_region	102156802-481822		-1	n.14132436G>A
12	14848687	G	GATA	PASS	upstream_gene_variant	MODIFIER	TDRD6	474925	transcript	XM_005627434.2	protein_coding	-1	c.-1421_-1420insATA
12	14848687	G	GATA	PASS	upstream_gene_variant	MODIFIER	TDRD6	474925	transcript	XM_005627435.3	protein_coding	-1	c.-1421_-1420insATA
12	14848687	G	GATA	PASS	upstream_gene_variant	MODIFIER	TDRD6	474925	transcript	XM_022426123.1	protein_coding	-1	c.-1421_-1420insATA
12	14848687	G	GATA	PASS	upstream_gene_variant	MODIFIER	TDRD6	474925	transcript	XM_014118492.2	protein_coding	-1	c.-1421_-1420insATA
12	14848687	G	GATA	PASS	upstream_gene_variant	MODIFIER	TDRD6	474925	transcript	XM_022426124.1	protein_coding	-1	c.-1421_-1420insATA
12	14848687	G	GATA	PASS	upstream_gene_variant	MODIFIER	TDRD6	474925	transcript	XM_532159.5	protein_coding	-1	c.-1421_-1420insATA
12	14848687	G	GATA	PASS	downstream_gene_variant	MODIFIER	SLC25A27	609887	transcript	XM_005627424.3	protein_coding	-1	c.*5905_*5906insATA
12	14848687	G	GATA	PASS	downstream_gene_variant	MODIFIER	SLC25A27	609887	transcript	XM_005627425.3	protein_coding	-1	c.*5905_*5906insATA
12	14848687	G	GATA	PASS	downstream_gene_variant	MODIFIER	SLC25A27	609887	transcript	XM_022425756.1	protein_coding	-1	c.*2719_*2720insATA
12	14848687	G	GATA	PASS	downstream_gene_variant	MODIFIER	SLC25A27	609887	transcript	XM_022425757.1	protein_coding	-1	c.*3281_*3282insATA
12	14848687	G	GATA	PASS	downstream_gene_variant	MODIFIER	SLC25A27	609887	transcript	XR_002631689.1	pseudogene	-1	n.*1999_*2000insATA
12	14848687	G	GATA	PASS	intergenic_region	MODIFIER	SLC25A27-TDRD6	609887-474925	intergenic_region	609887-474925		-1	n.14848687_14848688insATA
12	15770622	T	G	GATKstd	intron_variant	MODIFIER	ADGRF4	481827	transcript	XM_538948.4	protein_coding	9	c.*10-578T>G
12	15799467	A	T	PASS	intergenic_region	MODIFIER	ADGRF4-OPN5	481827-100856777	intergenic_region	481827-100856777		-1	n.15799467A>T
12	16364928	AAG	A	PASS	intergenic_region	MODIFIER	LOC111098156-LOC100686422	111098156-100686422	intergenic_region	111098156-100686422		-1	n.16364929_16364930delAG
12	16366820	G	A	PASS	intergenic_region	MODIFIER	LOC111098156-LOC100686422	111098156-100686422	intergenic_region	111098156-100686422		-1	n.16366820G>A
12	16491863	G	T	GATKstd	intergenic_region	MODIFIER	LOC100686422-LOC610048	100686422-610048	intergenic_region	100686422-610048		-1	n.16491863G>T
12	16747005	G	T	PASS	intergenic_region	MODIFIER	LOC100686422-LOC610048	100686422-610048	intergenic_region	100686422-610048		-1	n.16747005G>T
12	17614710	C	T	GATKstd	downstream_gene_variant	MODIFIER	PGK2	474933	transcript	XM_532167.6	protein_coding	-1	c.*5969G>A
12	17614710	C	T	GATKstd	intron_variant	MODIFIER	LOC481834	481834	transcript	XM_005627462.2	protein_coding	1	c.12+19782G>A
12	17614710	C	T	GATKstd	intron_variant	MODIFIER	LOC481834	481834	transcript	XM_005627463.3	protein_coding	1	c.-10+19528G>A
12	17826052	A	G	PASS	intron_variant	MODIFIER	DEFB110	111098279	transcript	XM_022426148.1	protein_coding	2	c.4+9310T>C
12	17826056	A	G	GATKstd	intron_variant	MODIFIER	DEFB110	111098279	transcript	XM_022426148.1	protein_coding	2	c.4+9306T>C
12	17826063	T	G	GATKstd	intron_variant	MODIFIER	DEFB110	111098279	transcript	XM_022426148.1	protein_coding	2	c.4+9299A>C
12	18966475	T	TCCCCCC	PASS	intron_variant	MODIFIER	LOC111098280	111098280	transcript	XR_002631928.1	pseudogene	3	n.602+33216_602+33217insGGGGGG
12	19345785	CTT	C	PASS	intron_variant	MODIFIER	PKHD1	474934	transcript	XM_005627465.2	protein_coding	60	c.10145-13414_10145-13413delAA
12	19345785	CTT	C	PASS	intron_variant	MODIFIER	PKHD1	474934	transcript	XR_002631944.1	pseudogene	60	n.10411-13414_10411-13413delAA
12	19345785	CTT	C	PASS	intron_variant	MODIFIER	PKHD1	474934	transcript	XR_002631945.1	pseudogene	60	n.10410-24734_10410-24733delAA
12	19441773	G	GATTTATTTATTTATTTATTTATTTATTTATTT	PASS	intron_variant	MODIFIER	PKHD1	474934	transcript	XM_005627465.2	protein_coding	53	c.8428+6947_8428+6948insAAATAAATAAATAAATAAATAAATAAATAAAT
12	19441773	G	GATTTATTTATTTATTTATTTATTTATTTATTT	PASS	intron_variant	MODIFIER	PKHD1	474934	transcript	XR_002631944.1	pseudogene	53	n.8694+6947_8694+6948insAAATAAATAAATAAATAAATAAATAAATAAAT
12	19441773	G	GATTTATTTATTTATTTATTTATTTATTTATTT	PASS	intron_variant	MODIFIER	PKHD1	474934	transcript	XR_002631945.1	pseudogene	53	n.8693+6947_8693+6948insAAATAAATAAATAAATAAATAAATAAATAAAT
12	19597320	TACAA	T	PASS	intron_variant	MODIFIER	PKHD1	474934	transcript	XM_005627465.2	protein_coding	36	c.5896+8627_5896+8630delTTGT
12	19597320	TACAA	T	PASS	intron_variant	MODIFIER	PKHD1	474934	transcript	XR_002631944.1	pseudogene	36	n.6162+8627_6162+8630delTTGT
12	19597320	TACAA	T	PASS	intron_variant	MODIFIER	PKHD1	474934	transcript	XR_002631945.1	pseudogene	36	n.6161+8627_6161+8630delTTGT
12	20424315	G	A	GATKstd	upstream_gene_variant	MODIFIER	LOC610304	610304	transcript	XM_847777.5	protein_coding	-1	c.-9790C>T
12	20424315	G	A	GATKstd	downstream_gene_variant	MODIFIER	GSTA4	474939	transcript	NM_001252224.1	protein_coding	-1	c.*2882C>T
12	20424315	G	A	GATKstd	downstream_gene_variant	MODIFIER	GSTA4	474939	transcript	XM_005627057.3	protein_coding	-1	c.*2882C>T
12	20424315	G	A	GATKstd	downstream_gene_variant	MODIFIER	GSTA4	474939	transcript	XM_005627058.3	protein_coding	-1	c.*2882C>T
12	20424315	G	A	GATKstd	intergenic_region	MODIFIER	LOC610304-GSTA4	610304-474939	intergenic_region	610304-474939		-1	n.20424315G>A
12	20740349	A	AT	PASS	downstream_gene_variant	MODIFIER	LOC111098288	111098288	transcript	XR_002631957.1	pseudogene	-1	n.*4084_*4085insT
12	20740349	A	AT	PASS	intron_variant	MODIFIER	ELOVL5	610377	transcript	XM_847869.6	protein_coding	5	c.496+527_496+528insA
12	20740349	A	AT	PASS	intron_variant	MODIFIER	ELOVL5	610377	transcript	XM_022426157.1	protein_coding	4	c.352+527_352+528insA
12	20740349	A	AT	PASS	intron_variant	MODIFIER	ELOVL5	610377	transcript	XM_014118055.1	protein_coding	4	c.496+527_496+528insA
12	21686019	C	G	GATKstd	intron_variant	MODIFIER	MLIP	474943	transcript	XM_005627487.3	protein_coding	12	c.2637+1242C>G
12	21686019	C	G	GATKstd	intron_variant	MODIFIER	LOC111098291	111098291	transcript	XR_002631960.1	pseudogene	3	n.973+1099G>C
12	21686019	C	G	GATKstd	intron_variant	MODIFIER	MLIP	474943	transcript	XM_014118060.2	protein_coding	12	c.2637+1242C>G
12	21686019	C	G	GATKstd	intron_variant	MODIFIER	MLIP	474943	transcript	XM_014118057.2	protein_coding	12	c.2559+1242C>G
12	21686019	C	G	GATKstd	intron_variant	MODIFIER	MLIP	474943	transcript	XM_014118058.2	protein_coding	11	c.2553+1242C>G
12	21686019	C	G	GATKstd	intron_variant	MODIFIER	MLIP	474943	transcript	XM_014118059.2	protein_coding	11	c.2481+1242C>G
12	21686019	C	G	GATKstd	intron_variant	MODIFIER	MLIP	474943	transcript	XM_014118061.2	protein_coding	12	c.2637+1242C>G
12	21686019	C	G	GATKstd	intron_variant	MODIFIER	MLIP	474943	transcript	XM_014118063.2	protein_coding	11	c.1074+1242C>G
12	21686019	C	G	GATKstd	intron_variant	MODIFIER	MLIP	474943	transcript	XM_005627488.3	protein_coding	12	c.2637+1242C>G
12	21686019	C	G	GATKstd	intron_variant	MODIFIER	MLIP	474943	transcript	XM_005627490.3	protein_coding	11	c.2544+1242C>G
12	21686019	C	G	GATKstd	intron_variant	MODIFIER	MLIP	474943	transcript	XM_532178.6	protein_coding	10	c.2607+1242C>G
12	21686019	C	G	GATKstd	intron_variant	MODIFIER	MLIP	474943	transcript	XM_005627489.3	protein_coding	10	c.2601+1242C>G
12	21686019	C	G	GATKstd	intron_variant	MODIFIER	MLIP	474943	transcript	XM_022426163.1	protein_coding	8	c.2148+1242C>G
12	21686019	C	G	GATKstd	intron_variant	MODIFIER	MLIP	474943	transcript	XM_022426161.1	protein_coding	9	c.2502+1242C>G
12	21686019	C	G	GATKstd	intron_variant	MODIFIER	MLIP	474943	transcript	XM_022426165.1	protein_coding	8	c.2148+1242C>G
12	21686019	C	G	GATKstd	intron_variant	MODIFIER	MLIP	474943	transcript	XM_022426164.1	protein_coding	8	c.2148+1242C>G
12	21686019	C	G	GATKstd	intron_variant	MODIFIER	MLIP	474943	transcript	XM_022426160.1	protein_coding	9	c.2562+1242C>G
12	21686019	C	G	GATKstd	intron_variant	MODIFIER	MLIP	474943	transcript	XM_022426162.1	protein_coding	10	c.2484+1242C>G
12	22573014	A	G	PASS	intron_variant	MODIFIER	HCRTR2	399545	transcript	NM_001002933.1	protein_coding	1	c.224-15798A>G
12	22601626	CAACT	C	PASS	intron_variant	MODIFIER	HCRTR2	399545	transcript	NM_001002933.1	protein_coding	3	c.647-2176_647-2173delAACT
12	22636359	C	T	PASS	intergenic_region	MODIFIER	HCRTR2-GFRAL	399545-481851	intergenic_region	399545-481851		-1	n.22636359C>T
12	22647158	G	A	PASS	intron_variant	MODIFIER	GFRAL	481851	transcript	XM_022426166.1	protein_coding	1	c.103+682G>A
12	22759494	G	A	PASS	intron_variant	MODIFIER	HMGCLL1	481852	transcript	XM_538973.6	protein_coding	7	c.796-5664C>T
12	22759494	G	A	PASS	intron_variant	MODIFIER	HMGCLL1	481852	transcript	XM_014118065.2	protein_coding	7	c.499-5664C>T
12	22759494	G	A	PASS	intron_variant	MODIFIER	HMGCLL1	481852	transcript	XM_014118066.2	protein_coding	7	c.499-5664C>T
12	22759494	G	A	PASS	intron_variant	MODIFIER	HMGCLL1	481852	transcript	XM_022426169.1	protein_coding	5	c.607-5664C>T
12	22759494	G	A	PASS	intron_variant	MODIFIER	HMGCLL1	481852	transcript	XM_022426168.1	protein_coding	6	c.688-5664C>T
12	22811652	C	A	PASS	intron_variant	MODIFIER	HMGCLL1	481852	transcript	XM_538973.6	protein_coding	7	c.795+47229G>T
12	22811652	C	A	PASS	intron_variant	MODIFIER	HMGCLL1	481852	transcript	XM_014118065.2	protein_coding	7	c.498+47229G>T
12	22811652	C	A	PASS	intron_variant	MODIFIER	HMGCLL1	481852	transcript	XM_014118066.2	protein_coding	7	c.498+47229G>T
12	22811652	C	A	PASS	intron_variant	MODIFIER	HMGCLL1	481852	transcript	XM_022426169.1	protein_coding	5	c.606+47229G>T
12	22811652	C	A	PASS	intron_variant	MODIFIER	HMGCLL1	481852	transcript	XM_022426168.1	protein_coding	6	c.687+47229G>T
12	22811652	C	A	PASS	intron_variant	MODIFIER	HMGCLL1	481852	transcript	XM_022426167.1	protein_coding	7	c.796-38942G>T
12	22811652	C	A	PASS	intron_variant	MODIFIER	HMGCLL1	481852	transcript	XM_005627493.3	protein_coding	7	c.796-18393G>T
12	22830047	T	A	PASS	intron_variant	MODIFIER	HMGCLL1	481852	transcript	XM_538973.6	protein_coding	7	c.795+28834A>T
12	22830047	T	A	PASS	intron_variant	MODIFIER	HMGCLL1	481852	transcript	XM_014118065.2	protein_coding	7	c.498+28834A>T
12	22830047	T	A	PASS	intron_variant	MODIFIER	HMGCLL1	481852	transcript	XM_014118066.2	protein_coding	7	c.498+28834A>T
12	22830047	T	A	PASS	intron_variant	MODIFIER	HMGCLL1	481852	transcript	XM_022426169.1	protein_coding	5	c.606+28834A>T
12	22830047	T	A	PASS	intron_variant	MODIFIER	HMGCLL1	481852	transcript	XM_022426168.1	protein_coding	6	c.687+28834A>T
12	22830047	T	A	PASS	intron_variant	MODIFIER	HMGCLL1	481852	transcript	XM_022426167.1	protein_coding	7	c.795+28834A>T
12	22830047	T	A	PASS	intron_variant	MODIFIER	HMGCLL1	481852	transcript	XM_005627493.3	protein_coding	7	c.795+28834A>T
12	22832131	T	C	PASS	intron_variant	MODIFIER	HMGCLL1	481852	transcript	XM_538973.6	protein_coding	7	c.795+26750A>G
12	22832131	T	C	PASS	intron_variant	MODIFIER	HMGCLL1	481852	transcript	XM_014118065.2	protein_coding	7	c.498+26750A>G
12	22832131	T	C	PASS	intron_variant	MODIFIER	HMGCLL1	481852	transcript	XM_014118066.2	protein_coding	7	c.498+26750A>G
12	22832131	T	C	PASS	intron_variant	MODIFIER	HMGCLL1	481852	transcript	XM_022426169.1	protein_coding	5	c.606+26750A>G
12	22832131	T	C	PASS	intron_variant	MODIFIER	HMGCLL1	481852	transcript	XM_022426168.1	protein_coding	6	c.687+26750A>G
12	22832131	T	C	PASS	intron_variant	MODIFIER	HMGCLL1	481852	transcript	XM_022426167.1	protein_coding	7	c.795+26750A>G
12	22832131	T	C	PASS	intron_variant	MODIFIER	HMGCLL1	481852	transcript	XM_005627493.3	protein_coding	7	c.795+26750A>G
12	23352170	T	G	PASS	intron_variant	MODIFIER	LOC111098162	111098162	transcript	XR_002631705.1	pseudogene	1	n.552-18T>G
12	23352170	T	G	PASS	intron_variant	MODIFIER	LOC111098162	111098162	transcript	XR_002631706.1	pseudogene	1	n.552-18T>G
12	23551895	C	CTCTCTT	PASS	intron_variant	MODIFIER	COL21A1	474945	transcript	XM_005627495.3	protein_coding	2	c.-39+7037_-39+7038insAAGAGA
12	23551895	C	CTCTCTT	PASS	intron_variant	MODIFIER	COL21A1	474945	transcript	XM_022426171.1	protein_coding	5	c.-39+7037_-39+7038insAAGAGA
12	23643172	A	G	PASS	intergenic_region	MODIFIER	LOC111098163-LOC111098293	111098163-111098293	intergenic_region	111098163-111098293		-1	n.23643172A>G
12	23758145	AT	A	PASS	intron_variant	MODIFIER	DST	474948	transcript	XM_014118071.2	protein_coding	78	c.19579-866delA
12	23758145	AT	A	PASS	intron_variant	MODIFIER	DST	474948	transcript	XM_022426174.1	protein_coding	64	c.17941-866delA
12	23758145	AT	A	PASS	intron_variant	MODIFIER	DST	474948	transcript	XM_014118080.2	protein_coding	70	c.19264-866delA
12	23758145	AT	A	PASS	intron_variant	MODIFIER	DST	474948	transcript	XM_022426173.1	protein_coding	75	c.18997-866delA
12	23758145	AT	A	PASS	intron_variant	MODIFIER	DST	474948	transcript	XM_014118083.2	protein_coding	75	c.19018-866delA
12	23758145	AT	A	PASS	intron_variant	MODIFIER	DST	474948	transcript	XM_005627500.2	protein_coding	78	c.19567-866delA
12	23758145	AT	A	PASS	intron_variant	MODIFIER	DST	474948	transcript	XM_005627504.2	protein_coding	73	c.13345-866delA
12	23758145	AT	A	PASS	intron_variant	MODIFIER	DST	474948	transcript	XM_014118072.2	protein_coding	78	c.19579-866delA
12	23758145	AT	A	PASS	intron_variant	MODIFIER	DST	474948	transcript	XM_014118073.2	protein_coding	78	c.19552-866delA
12	23758145	AT	A	PASS	intron_variant	MODIFIER	DST	474948	transcript	XM_014118074.2	protein_coding	78	c.19516-866delA
12	23758145	AT	A	PASS	intron_variant	MODIFIER	DST	474948	transcript	XM_014118075.2	protein_coding	78	c.19579-866delA
12	23758145	AT	A	PASS	intron_variant	MODIFIER	DST	474948	transcript	XM_014118076.2	protein_coding	78	c.19579-866delA
12	23758145	AT	A	PASS	intron_variant	MODIFIER	DST	474948	transcript	XM_014118077.2	protein_coding	77	c.19480-866delA
12	23758145	AT	A	PASS	intron_variant	MODIFIER	DST	474948	transcript	XM_014118078.2	protein_coding	78	c.19579-866delA
12	23758145	AT	A	PASS	intron_variant	MODIFIER	DST	474948	transcript	XM_014118079.2	protein_coding	77	c.19453-866delA
12	23758145	AT	A	PASS	intron_variant	MODIFIER	DST	474948	transcript	XM_014118081.2	protein_coding	77	c.19252-866delA
12	23758145	AT	A	PASS	intron_variant	MODIFIER	DST	474948	transcript	XM_014118086.2	protein_coding	73	c.13357-866delA
12	23758145	AT	A	PASS	intron_variant	MODIFIER	DST	474948	transcript	XM_014118090.2	protein_coding	77	c.19480-866delA
12	23758145	AT	A	PASS	intron_variant	MODIFIER	DST	474948	transcript	XM_022426177.1	protein_coding	59	c.11719-866delA
12	23758145	AT	A	PASS	intron_variant	MODIFIER	DST	474948	transcript	XM_005627506.3	protein_coding	69	c.12697-866delA
12	23758145	AT	A	PASS	intron_variant	MODIFIER	DST	474948	transcript	XM_014118085.2	protein_coding	74	c.18919-866delA
12	23758145	AT	A	PASS	intron_variant	MODIFIER	DST	474948	transcript	XM_022426176.1	protein_coding	68	c.12370-866delA
12	23758145	AT	A	PASS	intron_variant	MODIFIER	DST	474948	transcript	XM_005627505.2	protein_coding	72	c.13231-866delA
12	23758145	AT	A	PASS	intron_variant	MODIFIER	DST	474948	transcript	XM_014118088.2	protein_coding	72	c.13258-866delA
12	23872057	C	CAT	PASS	downstream_gene_variant	MODIFIER	LOC111098294	111098294	transcript	XR_002631963.1	pseudogene	-1	n.*4425_*4426insAT
12	23872057	C	CAT	PASS	downstream_gene_variant	MODIFIER	LOC111098294	111098294	transcript	XR_002631965.1	pseudogene	-1	n.*4425_*4426insAT
12	23872057	C	CAT	PASS	intron_variant	MODIFIER	DST	474948	transcript	XM_014118071.2	protein_coding	30	c.4172+79_4172+80insAT
12	23872057	C	CAT	PASS	intron_variant	MODIFIER	DST	474948	transcript	XM_022426174.1	protein_coding	16	c.2534+79_2534+80insAT
12	23872057	C	CAT	PASS	intron_variant	MODIFIER	DST	474948	transcript	XM_014118080.2	protein_coding	22	c.3857+79_3857+80insAT
12	23872057	C	CAT	PASS	intron_variant	MODIFIER	DST	474948	transcript	XM_022426173.1	protein_coding	27	c.3590+79_3590+80insAT
12	23872057	C	CAT	PASS	intron_variant	MODIFIER	DST	474948	transcript	XM_014118083.2	protein_coding	27	c.3611+79_3611+80insAT
12	23872057	C	CAT	PASS	intron_variant	MODIFIER	DST	474948	transcript	XM_005627500.2	protein_coding	30	c.4172+79_4172+80insAT
12	23872057	C	CAT	PASS	intron_variant	MODIFIER	DST	474948	transcript	XM_005627504.2	protein_coding	30	c.4172+79_4172+80insAT
12	23872057	C	CAT	PASS	intron_variant	MODIFIER	DST	474948	transcript	XM_014118072.2	protein_coding	30	c.4172+79_4172+80insAT
12	23872057	C	CAT	PASS	intron_variant	MODIFIER	DST	474948	transcript	XM_014118073.2	protein_coding	30	c.4145+79_4145+80insAT
12	23872057	C	CAT	PASS	intron_variant	MODIFIER	DST	474948	transcript	XM_014118074.2	protein_coding	30	c.4109+79_4109+80insAT
12	23872057	C	CAT	PASS	intron_variant	MODIFIER	DST	474948	transcript	XM_014118075.2	protein_coding	30	c.4172+79_4172+80insAT
12	23872057	C	CAT	PASS	intron_variant	MODIFIER	DST	474948	transcript	XM_014118076.2	protein_coding	30	c.4172+79_4172+80insAT
12	23872057	C	CAT	PASS	intron_variant	MODIFIER	DST	474948	transcript	XM_014118077.2	protein_coding	29	c.4073+79_4073+80insAT
12	23872057	C	CAT	PASS	intron_variant	MODIFIER	DST	474948	transcript	XM_014118078.2	protein_coding	30	c.4172+79_4172+80insAT
12	23872057	C	CAT	PASS	intron_variant	MODIFIER	DST	474948	transcript	XM_014118079.2	protein_coding	29	c.4046+79_4046+80insAT
12	23872057	C	CAT	PASS	intron_variant	MODIFIER	DST	474948	transcript	XM_014118081.2	protein_coding	30	c.4172+79_4172+80insAT
12	23872057	C	CAT	PASS	intron_variant	MODIFIER	DST	474948	transcript	XM_014118086.2	protein_coding	30	c.4172+79_4172+80insAT
12	23872057	C	CAT	PASS	intron_variant	MODIFIER	DST	474948	transcript	XM_014118090.2	protein_coding	29	c.4073+79_4073+80insAT
12	23872057	C	CAT	PASS	intron_variant	MODIFIER	DST	474948	transcript	XM_022426177.1	protein_coding	16	c.2534+79_2534+80insAT
12	23872057	C	CAT	PASS	intron_variant	MODIFIER	DST	474948	transcript	XM_005627506.3	protein_coding	26	c.3512+79_3512+80insAT
12	23872057	C	CAT	PASS	intron_variant	MODIFIER	DST	474948	transcript	XM_014118085.2	protein_coding	26	c.3512+79_3512+80insAT
12	23872057	C	CAT	PASS	intron_variant	MODIFIER	DST	474948	transcript	XM_022426176.1	protein_coding	26	c.3512+79_3512+80insAT
12	23872057	C	CAT	PASS	intron_variant	MODIFIER	DST	474948	transcript	XM_005627505.2	protein_coding	29	c.4046+79_4046+80insAT
12	23872057	C	CAT	PASS	intron_variant	MODIFIER	DST	474948	transcript	XM_014118088.2	protein_coding	29	c.4073+79_4073+80insAT
12	23943840	A	G	PASS	intron_variant	MODIFIER	DST	474948	transcript	XM_014118071.2	protein_coding	5	c.715-7831T>C
12	23943840	A	G	PASS	intron_variant	MODIFIER	DST	474948	transcript	XM_022426173.1	protein_coding	2	c.133-7831T>C
12	23943840	A	G	PASS	intron_variant	MODIFIER	DST	474948	transcript	XM_014118083.2	protein_coding	2	c.154-7831T>C
12	23943840	A	G	PASS	intron_variant	MODIFIER	DST	474948	transcript	XM_005627500.2	protein_coding	5	c.715-7831T>C
12	23943840	A	G	PASS	intron_variant	MODIFIER	DST	474948	transcript	XM_005627504.2	protein_coding	5	c.715-7831T>C
12	23943840	A	G	PASS	intron_variant	MODIFIER	DST	474948	transcript	XM_014118072.2	protein_coding	5	c.715-7831T>C
12	23943840	A	G	PASS	intron_variant	MODIFIER	DST	474948	transcript	XM_014118073.2	protein_coding	5	c.688-7831T>C
12	23943840	A	G	PASS	intron_variant	MODIFIER	DST	474948	transcript	XM_014118074.2	protein_coding	5	c.715-7831T>C
12	23943840	A	G	PASS	intron_variant	MODIFIER	DST	474948	transcript	XM_014118075.2	protein_coding	5	c.715-7831T>C
12	23943840	A	G	PASS	intron_variant	MODIFIER	DST	474948	transcript	XM_014118076.2	protein_coding	5	c.715-7831T>C
12	23943840	A	G	PASS	intron_variant	MODIFIER	DST	474948	transcript	XM_014118077.2	protein_coding	5	c.715-7831T>C
12	23943840	A	G	PASS	intron_variant	MODIFIER	DST	474948	transcript	XM_014118078.2	protein_coding	5	c.715-7831T>C
12	23943840	A	G	PASS	intron_variant	MODIFIER	DST	474948	transcript	XM_014118079.2	protein_coding	5	c.688-7831T>C
12	23943840	A	G	PASS	intron_variant	MODIFIER	DST	474948	transcript	XM_014118081.2	protein_coding	5	c.715-7831T>C
12	23943840	A	G	PASS	intron_variant	MODIFIER	DST	474948	transcript	XM_014118086.2	protein_coding	5	c.715-7831T>C
12	23943840	A	G	PASS	intron_variant	MODIFIER	DST	474948	transcript	XM_014118090.2	protein_coding	5	c.715-7831T>C
12	23943840	A	G	PASS	intron_variant	MODIFIER	DST	474948	transcript	XM_005627506.3	protein_coding	2	c.154-7831T>C
12	23943840	A	G	PASS	intron_variant	MODIFIER	DST	474948	transcript	XM_014118085.2	protein_coding	2	c.154-7831T>C
12	23943840	A	G	PASS	intron_variant	MODIFIER	DST	474948	transcript	XM_022426176.1	protein_coding	2	c.154-7831T>C
12	23943840	A	G	PASS	intron_variant	MODIFIER	DST	474948	transcript	XM_005627505.2	protein_coding	5	c.688-7831T>C
12	23943840	A	G	PASS	intron_variant	MODIFIER	DST	474948	transcript	XM_014118088.2	protein_coding	5	c.715-7831T>C
[truncated: 14,898 more rows]
